# Supplementary material for: Single-cell profiling of the human endometrium in polycystic ovary syndrome
Source: Nat Med. 2025 Mar 20;31(6):1925–38. doi: 10.1038/s41591-025-03592-z (PMC12176659; doi:10.1038/s41591-025-03592-z)
Supplement: Supplementary file 3 — Table 1a, Clinical characteristics of women with and women without PCOS at baseline and change from baseline to after 16 weeks of intervention in PCOS. Difference between PCOS versus controls. Statistical analyses were performed by Mann–Whitney U-test (#) and Wilcoxon’s signed-rank test (##) for changes from baseline to after 16 weeks of metformin and lifestyle treatment, respectively. b, Anonymized individual clinical information. c, Details of number of reads per nuclei per sample. d, Number of nuclei per individual in each subpopulation. e, Proportions of nuclei per sample in each subpopulation and proportion of nuclei in each group. f, Proportion of nuclei in PCOS-endometrium with and without Provera-induced bleeding. g, Comparison of nuclei proportion in the present dataset and in the HECA study (1). h, Details of quality control of Stereo-seq data in each sample. Table 2a, DEGs between women with PCOS and controls. b,c, DEG changes from baseline to after 16 weeks of metformin treatment (b) or lifestyle management (c) in women with PCOS. Statistics for DEG analyses using BH and an adjusted P < 0.05 was considered significant. Table 3a, Enriched GO for biological processes (BPs) based on DEGs comparing women with PCOS with controls at baseline. b,c, Enriched GO of BPs on DEGs based on changes from baseline to 16 weeks of metformin treatment (b) or lifestyle management (c) in women with PCOS. Table 4 a, CellChat controls. b, PCOS. c, Metformin. d, Lifestyle management. Table 5a, List of sources for GWAS datasets used in the CELLEX. b, CELLECT output for subclusters in PCOS and controls. c, CELLECT output for subclusters in PCOS. d, CELLECT output for subclusters in controls. Table 6 Spearman’s correlation analyses between the calculated averaged gene expression of DEGs per cell type and sample and clinical variables that differ between women with PCOS and controls. Relationships with RS > 0.5 or RS < −0.5 and P < 0.05 were considered significant. [file 41591_2025_3592_MOESM3_ESM.xlsx]

## Sheet: Table_1a_Clinical charact
	Baseline			PCOS: Δ16 weeks treatment vs baseline
	Control (n=5)	PCOS (n=12)	P #	Metformin (n=7)	P ##	Lifestyle (n=3)	P ##
Age	28.0 ± 5.6	28.3 ± 4.8	0.919	NA	NA	NA	NA
Weight	85.4 ± 15.5	85.8 ± 21.7	0.712	-1.3 ± 3.3	0.101	1.4 ± 2.5	0.285
Body mass index	30.7 ± 6.0	31.3 ± 4.9	0.752	-1.3 ± 3.8	0.176	0.4 ± 0.8	0.285
No. of antral follicles, 2-9 mm	12.7 ± 5.4	21.0 ± 7.2	0.064	-3.6 ± 3.0	0.028	-4.0 ± 4.0	0.180
Ovarian volume, cm3	9.2 ± 3.2	13.5 ± 5.4	0.140	-0.6 ± 4.2	1.000	5.2 ± 9.9	0.593
Oligomenorrhea (n)	0 (5)	11 (12)	NA	NA	NA	NA	NA
Phenotype: HA+OA+PCOS	0 (5)	11 (12)	NA	NA	NA	NA	NA
Phenotype: HA+PCOS	1 (5)	1 (12)	NA	NA	NA	NA	NA
Endometrial thickness, cm	3.4 ± 0.9	4.3 ± 1.8	0.322	1.0 ± 2.0	0.105	-3.3 ± 3.1	0.180
Ferriman-Gallwey score	1.8 ± 1.5	9.8 ± 4.6	0.002	0.8 ± 4.3	1.000	-0.7 ± 2.1	0.655
DHEA (pg/ml)	5189 ± 1786	9847 ± 5064	0.058	-670 ± 3760	0.735	-977 ± 4887	1.000
Androstenedione (pg/ml)	1230 ± 423	1977 ± 649	0.045	-367 ± 324	0.018	-36.5 ± 404	1.000
Testosterone (pg/ml)	368.7 ± 107.3	387.3 ± 140.3	0.916	- 88.6 ± 90.6	0.018	-2.5 ± 64.7	1.000
Estradiol (pg/ml)	118.2 ± 100.1	65.9 ± 54.8	0.343	5.9 ± 25.2	0.866	25.2 ± 52.6	1.000
Progesterone (pg/ml)	70.3 ± 15.3	87.7 ± 26.8	0.234	13.9 ± 37.8	0.600	12.4 ± 9.6	0.109
SHBG (nmol/L)	51.4 ± 13.9	36.7 ± 19.1	0.154	0.2 ± 7.4	0.933	4.3 ± 9.5	0.593
Free Androgen Index (FAI)	2.7 ± 1.3	4.6 ± 3.1	0.140	-0.97 ± 1.14	0.036	-0.26 ± 0.65	1.000
LH (E/L)	4.62 ± 3.73	8.38 ± 4.40	0.045	-0.89 ± 2.31	0.735	-1.93 ± 3.37	0.285
FSH (E/L)	6.52 ± 1.79	5.58 ± 1.40	0.370	-0.21 ± 0.59	0.176	-1.77 ± 2.74	0.285
HOMA-IR	1.27 ± 0.86	3.74 ± 1.64	0.006	1.32 ± 4.7	0.889	0.06 ± 0.98	1.000
NA = Not applicable; BMI = body mass index; DHEA = dehydroepiandrostenedione; DHT = dihydrotestosterone; FG = Ferriman Gallwey score; SHBG = sex hormone binding globuline; LH = luteinizing hormone; FSH = follicle-stimulating hormone; HOMA-IR = homeostatic model assessment of insulin resistance. # Mann Whitney U test; ## Wilcoxon signed rank test.

## Sheet: Table_1b_Indiv. clinical charac
Decoded	Group	PCOS_1_Control_0	Endom10X_0	Endom10X_16	EndomSTOMIC_0	EndomSTOMIC_16	Origin	Phenotype	Age	Height	Weight	Weight_16	BMI_0	BMI_16	Menstrual frequency_0	Menstrual frequency_16wks	CycleDay_0	CycleDay_16	Provera 10 mg 7 days_0	Provera 10 mg 7 days_16 wks	Follicles mean_0	Follicles mean_16	Ovaryvolume_mean_0	Ovaryvolume_mean_16wks	EndoThickness_0	EndoThickness_16	FerrimanGallwey_0	FerrimanGallwey_16	DHEA_0_pgml	DHEA_16_pgml	Adion_0_pgml	Adion_16_pgml	T_0_pgml	T_16_pgml	E2_0_pgml	E2_16_pgml	Prog_0_pgml	Prog_16_pgml	SHBG_0_nmol_L	SHBG_16_nmol_L	FAI_0	FAI_16	LH_0	LH_16	FSH_0	FSH_16	HomaIR_0	HomaIR_16
1	Control	0	3’ v3		1	1	European	No PCOS phenotype	35	158	96		38.5		1		7		0		10		10		2		4		7932.7		1861.93		488.56		32.31		88.93		39		4.35		2.3		5.2		1.6
2	Control	0	3’ v3		1	1	European	No PCOS phenotype	32	170	77.7		26.9		1		7		0		14		7		4		2		5507.51		750.36		245.15		34.34		49.41		46		1.85		11		9.4		1.22
3	Control	0	3’ v3				European	No PCOS phenotype	21	173	107.2		35.8		1		6		0		20		14		4		0		3579.82		1330.87		464.36		79.74		62.51		42		3.84		2.7		5.7		2.54
4	Control	0	3’ v3				European	No PCOS phenotype	27	163	71.2		26.8		1		7		0		5.5		5		3		1		3600.59		954.52		283.57		187.2		70.49		57		1.73		4.9		7.1		0.61
5	Control	0	3’ v3				European	No PCOS phenotype	25	171	75		25.6		1		7		0		14		9		4		2		5324.44		1250.12		361.78		257.6		79.99		73		1.72		2.2		5.2		0.38
6	PCOS_Lifestyle	1	3’ v3	3’ v3			European	HA+OA+PCO	23	163	77.7	79.6	29.2	30	2	2	8	8	1	1	12	12	5	13	2	2	4	5	12445.1	5989.4	1848.65	1346.32	328.4	275.05	45.67	131.59	57.6	76.81	42	56	2.71	1.7	10	4.5	7.9	3	1.48	1.78
7	PCOS_Lifestyle	1	3’ v3	3’ v3	1	1	European	HA+OA+PCO	36	194	139.8	143.4	37.1	38.1	2	2	3	8	0	0	28	20	13	13	9	3	5	2	3023.72	3617.2	883.9	1053.05	294.78	270.25	25.7	19.82	57.28	74	50	45	2.05	2.08	5.5	6.7	5.7	5.9	4.62	3.6
8	PCOS_Lifestyle	1	3’ v3	3’ v3	1	1	European	HA+OA+PCO	26	156	72.6	71.2	29.8	29.3	3	2	10	11	1	1	13	9	12	11	5	1	14	14	6792.1	9724.37	942.6	1166.34	249.27	319.64	46.04	41.67	74	75.41	17	21	5.09	5.28	7.9	6.4	6.4	5.8	4	4.9
9	PCOS_EA	1	3’ v3				European	HA+OA+PCO	30	165	69.3	69.5	25.5	25.5	2	1	10	6	0		18	14	7	12	6	5	14	14	11064.5	7852.48	1891.72	1440.09	333.8	303.24	179.78	28.12	113.42	86.04	18	26	6.43	4.05	6.8	8.5	3.6	6.6	3.4	3.6
10	PCOS_Metformin	1	3’ v3	3’ v3	1	1	European	HA+OA+PCO	29	161.5	68.8	70.4	26.4	27	3	3	9	9	1	1	20	17.5	18	12	3	8	5	5	6289.68	6954.57	2391.78	1590.43	604.47	383.93	59.4	72.96	73.84	68.94	66	66	3.18	2.02	8.6	8.6	5.5	5.5	5.6	18.35
11	PCOS_Metformin	1	3’ v3	3’ v3	1	1	European	HA+PCO	32	163.5	87.3	81.8	32.7	30	3	1	8	11	0	0	12	12	23	23	4	7	9	7	19160.2	19160.2	1876.92	1876.92	317.94	317.94	182.95	182.95	129	229	34	41	3.24	2.69	6.3	6.2	5.8	3.6	3.04	2.59
12	PCOS_Metformin	1	3’ v3	3’ v3			European	HA+OA+PCO	34	155	64	60.9	26.6	25.3	4	1	6	8	0	0	27.5	20.75	16	19	4	5	11	11	10284.7	9473.32	3101.96	2409.18	677.76	538.18	49.84	40.58	93.55	79.71	62	79	3.79	2.36	20	15	8.1	7	1.84	1.06
13	PCOS_Metformin	1	3’ v3	3’ v3			European	HA+OA+PCO	29	167	100.4	102.7	36	36.8	4	4	9	7	0	0	35	27.5	19	22	4	6	19	16	7185.59	6822.24	2482.58	2132.68	457.99	246.87	43.11	35.9	74	74	12	8.6	13.24	9.96	13	9	6	5.8	6.36	5.69
14	PCOS_Metformin	1	3’ v3	3’ v3			European	HA+OA+PCO	30	162	93	93	35.4	35.4	4	4	8	7	1	1	25	21.5	10	14	3	3	11	11	17862.8	9594.58	2461.19	2029	372.93	326.65	33.81	34.65	91.8	125.45	20	22	6.47	5.15	5.1	5.9	4.5	4.8	3.2	3.91
15	PCOS_Metformin	1	3’ v3	3’ v3			European	HA+OA+PCO	26	159.5	72.8	67.7	28.6	26.1	2	1	6	10	0	0	19.5	13.25	17	9	3	4	5	5	12790.9	14822.1	2457.43	2421.1	484.91	468.36	47.07	109.8	139.96	127.96	60	53	2.8	3.07	3.8	4.8	4.4	3.8	2.44	2.21
16	PCOS_Metformin	1	3’ v3				European	HA+OA+PCO	19	165	76.4	71.3	28.1	25.9	3	3	6	6	0		24.5	22.25	12	12	5	6	12	12	4448.8	8876.09	1604.48	1596.58	245.6	173.99	27.37	7.27	74	82.08	27	23	3.16	2.62	7.6	8.4	4.3	5	2.72	3.47
17	PCOS_Metformin	1	3’ v3	3’ v3			European	HA+OA+PCO	25	163	107.3	110	40.4	41.4	2	2	8	6	0	0	18	18	9	9	4	2	8	19	6812.68	3770.38	1781.69	1167	279.97	276.96	50.11	56.75	74	74	32	29	3.04	3.31	5.9	5.2	4.7	3.9	6.22	4.71
															1. Regular, approx 28 days				0 = No Provera
															2. Oligo >35 days				1 = Provera
															3. Have <6 menstruations per year
															4. Have <3 menstruations per year

## Sheet: Table_1c_reads_per_nuclei
Group	Group	Estimated number of nuclei	Mean reads per nuclei	Median genes per nuclei	Low quality nuclei/undefined	Analyzed nuclei	Analyzed nuclei per group
Control	1_Control	9430	25175	1952	2293	7137	44336
	2_Control	11042	20249	1843	3025	8017
	3_Control	13766	18186	1565	3231	10535
	4_Control	11159	21686	2137	3140	8019
	5_Control	12984	6901	1585	2356	10628
PCOS	10_PCOS_Metformin_W0	13485	18575	1470	6736	6749	99482
	11_PCOS_Metformin_W0	17874	11226	1371	5582	12292
	12_PCOS_Metformin_W0	16356	14505	1478	5710	10646
	13_PCOS_Metformin_W0	9687	20761	1997	1961	7726
	14_PCOS_Metformin_W0	7192	27883	1641	1513	5679
	15_PCOS_Metformin_W0	10280	19646	1766	1585	8695
	16_PCOS_Metformin_W0	8882	31651	2592	1523	7359
	17_PCOS_Metformin_W0	9286	23447	2025	1946	7340
	6_PCOS_Lifestyle_W0	12762	16782	1666	4469	8293
	7_PCOS_Lifestyle_W0	8484	30708	2253	3972	4512
	8_PCOS_Lifestyle_W0	10034	40113	3377	2014	8020
	9_PCOS_EA_W0	13924	32348	2711	1753	12171
Metformin	21_PCOS_Metformin_W16	14798	13507	1399	3349	11449	78664
	22_PCOS_Metformin_W16	18355	13204	1552	4212	14143
	23_PCOS_Metformin_W16	13174	17682	1714	3607	9567
	24_PCOS_Metformin_W16	10802	20283	1954	3836	6966
	25_PCOS_Metformin_W16	14438	13901	1397	3257	11181
	26_PCOS_Metformin_W16	17427	12069	1266	3768	13659
	27_PCOS_Metformin_W16	14165	14153	1451	2466	11699
Lifestyle	18_PCOS_Lifestyle_W16	13229	17092	1622	4245	8984	25309
	19_PCOS_Lifestyle_W16	11174	18149	1712	4187	6987
	20_PCOS_Lifestyle_W16	12019	20498	1996	2681	9338

## Sheet: Table_1d_nuclei count
Celltype	1_Control	2_Control	3_Control	4_Control	5_Control	10_PCOS_Metformin_W0	11_PCOS_Metformin_W0	12_PCOS_Metformin_W0	13_PCOS_Metformin_W0	14_PCOS_Metformin_W0	15_PCOS_Metformin_W0	16_PCOS_Metformin_W0	17_PCOS_Metformin_W0	6_PCOS_Lifestyle_W0	7_PCOS_Lifestyle_W0	8_PCOS_Lifestyle_W0	9_PCOS_EA_W0	21_PCOS_Metformin_W16	22_PCOS_Metformin_W16	23_PCOS_Metformin_W16	24_PCOS_Metformin_W16	25_PCOS_Metformin_W16	26_PCOS_Metformin_W16	27_PCOS_Metformin_W16	18_PCOS_Lifestyle_W16	19_PCOS_Lifestyle_W16	20_PCOS_Lifestyle_W16	Total
Endothelial Vein	51	47	17	72	144	36	58	31	13	31	53	32	39	30	9	26	138	21	194	46	32	24	113	37	54	32	27	1407
Endothelial Artery	10	7	33	10	10	12	9	2	0	0	3	4	7	7	1	3	39	4	34	7	0	2	12	2	7	2	1	228
Endothelial cyclic	5	3	3	20	6	1	11	0	0	0	12	11	10	1	0	9	20	2	41	3	0	8	15	8	7	4	8	208
Mesenchymal	2	3	4	1	1	3	5	3	0	0	2	1	2	2	0	1	2	4	6	4	1	3	5	3	0	4	4	66
Lymphatic	10	13	32	7	28	20	23	6	4	3	9	3	10	17	1	2	17	20	8	12	2	21	37	24	49	17	4	399
Lumenal	187	426	192	248	459	314	490	566	1080	230	246	355	335	605	263	774	668	596	560	632	376	817	481	890	590	408	736	13524
SOX9+ LGR5+	317	480	206	392	802	687	305	1992	1479	580	478	381	388	580	1269	786	586	488	490	577	833	1268	555	1164	1381	407	835	19706
SOX9+ LGR5-	841	1433	603	686	836	1185	2414	1394	1678	576	1016	859	1236	2074	958	2262	2899	2811	2914	2602	704	2218	3487	2473	1457	1468	1603	44687
SOX9+ cyclic	415	469	328	529	950	2277	1197	746	638	426	600	651	976	754	307	815	1087	1642	956	1181	374	1095	1066	1663	1132	658	1080	24012
AR+	24	21	90	50	55	38	151	300	182	271	53	95	28	47	31	71	57	101	84	58	80	93	102	50	73	35	32	2272
Ciliated	31	8	5	20	43	17	9	60	96	19	5	5	15	30	7	88	74	29	44	16	22	19	23	36	130	5	38	894
T-cells CD4+	54	44	101	41	50	24	47	65	64	61	20	32	66	19	13	40	30	13	26	63	43	35	18	30	10	43	28	1080
T-cells CD8+	89	79	205	91	56	13	47	67	64	19	31	50	94	28	10	49	36	25	16	79	46	34	31	56	21	55	54	1445
uNK 1	102	93	250	79	99	222	67	44	22	12	69	44	57	28	24	25	57	17	38	67	50	56	45	47	26	37	43	1720
uNK 2	146	94	303	92	154	447	153	64	64	50	90	47	65	27	16	40	58	29	76	97	34	63	94	68	26	63	57	2517
uNK 3	29	39	56	53	77	38	56	22	17	4	45	19	37	18	6	60	29	17	20	61	15	37	15	33	25	31	51	910
uM 1	59	74	102	76	191	193	46	146	130	192	60	23	84	50	35	92	70	55	75	55	91	84	68	68	61	32	62	2274
uM 2	65	86	81	83	75	143	72	44	31	30	75	24	58	43	15	32	74	37	49	66	31	33	65	73	57	49	48	1539
Tregs	11	8	30	20	8	0	8	17	9	4	7	1	9	10	3	5	6	3	2	10	3	9	6	7	4	5	10	215
ILC3	1	3	29	2	0	4	0	4	3	0	1	5	6	0	0	4	4	2	4	1	0	2	1	5	2	3	8	94
B-cells	0	0	28	3	3	0	1	15	10	10	3	2	0	0	1	1	7	2	2	1	4	6	0	5	1	3	2	110
Mast cells	8	3	12	10	1	0	17	0	1	0	7	2	6	2	0	6	3	2	7	1	0	1	5	9	0	5	9	117
DC1	10	5	15	24	21	4	11	3	2	3	8	5	12	10	1	5	3	4	6	2	1	3	7	12	3	8	13	201
DC2	1	8	25	14	15	16	8	14	26	13	10	7	21	9	6	11	15	12	15	13	12	24	13	16	21	10	18	373
Migratory DC	4	1	22	6	6	0	5	9	1	3	1	0	4	3	1	1	3	3	2	1	2	2	1	1	1	1	3	87
pDC	2	1	11	4	0	0	5	11	4	4	4	3	2	3	0	1	6	1	4	3	1	2	4	0	0	1	0	77
Undefined	20	21	43	31	28	42	31	47	29	79	16	15	17	16	5	16	36	30	55	29	16	26	62	49	37	19	22	837
Stroma 1	3893	3724	6393	4288	5507	793	5879	3851	1647	2571	4501	3812	3206	3369	1221	2247	4557	4543	6750	3067	3320	4154	5980	4084	3124	3077	3839	103397
Stroma 2	247	318	413	329	137	78	301	230	52	73	328	240	250	215	42	123	350	297	350	265	135	346	480	289	220	208	280	6596
Stroma cyclic	26	78	21	121	152	23	226	135	71	66	16	126	74	36	15	166	652	235	546	205	23	59	345	105	49	26	75	3672
Fibroblast	364	329	553	453	590	94	477	616	273	244	807	399	142	192	184	196	425	245	437	265	569	546	358	269	351	188	258	9824
SMC	113	99	329	164	124	25	163	142	36	105	119	106	84	68	68	63	163	159	332	78	146	91	165	123	65	83	90	3303
Total:	7137	8017	10535	8019	10628	6749	12292	10646	7726	5679	8695	7359	7340	8293	4512	8020	12171	11449	14143	9567	6966	11181	13659	11699	8984	6987	9338	247791
Group:	Control: Baseline					PCOS: Baseline												PCOS: Metformin							PCOS: Lifestyle
Group total:	44336					99482												78664							25309

## Sheet: Table_1e_nuclei_proportion
	Nuclei proportion of total dataset (%)																																		Nuclei proportion of main cell types per sample (%)
Group	Endothelial Vein	Endothelial Artery	Endothelial cyclic	Mesenchymal	Lymphatic	Lumenal	SOX9+ LGR5+	SOX9+ LGR5-	SOX9+ cyclic	AR+	Ciliated	T-cells CD4+	T-cells CD8+	uNK 1	uNK 2	uNK 3	uM 1	uM 2	Tregs	ILC3	B-cells	Mast cells	DC1	DC2	Migratory DC	pDC	Undefined	Stroma 1	Stroma 2	Stroma cyclic	Fibroblast	SMC	Total:		Group:	Control samples					PCOS samples
1_Control	0.714586	0.140115	0.0700574	0.028023	0.140115	2.62015	4.44164	11.7837	5.81477	0.336276	0.434356	0.75662	1.24702	1.42917	2.04568	0.406333	0.826678	0.910747	0.154126	0.0140115	0	0.112092	0.140115	0.0140115	0.056046	0.028023	0.28023	54.5467	3.46084	0.364299	5.10018	1.5833	100		Sample:	1_Control	2_Control	3_Control	4_Control	5_Control	6_PCOS_Lifestyle_W0	7_PCOS_Lifestyle_W0	8_PCOS_Lifestyle_W0	9_PCOS_EA_W0	10_PCOS_Metformin_W0	11_PCOS_Metformin_W0	12_PCOS_Metformin_W0	13_PCOS_Metformin_W0	14_PCOS_Metformin_W0
2_Control	0.586254	0.0873145	0.0374205	0.0374205	0.162155	5.31371	5.98728	17.8745	5.85007	0.261943	0.099788	0.548834	0.985406	1.16003	1.17251	0.486466	0.923039	1.07272	0.099788	0.0374205	0	0.0374205	0.0623675	0.099788	0.0124735	0.0124735	0.261943	46.4513	3.96657	0.972933	4.10378	1.23488	100		Epithelium	25.4309	35.3873	13.5168	24.0055	29.5916	49.3187	62.8324	59.8005	44.1295	66.9433	37.1461	47.5108	66.6969	37.0136
3_Control	0.161367	0.313242	0.0284765	0.0379687	0.303749	1.8225	1.95539	5.72378	3.11343	0.854295	0.0474608	0.958709	1.94589	2.37304	2.87613	0.531561	0.968201	0.768866	0.284765	0.275273	0.265781	0.113906	0.142383	0.237304	0.208828	0.104414	0.408163	60.6834	3.92027	0.199336	5.24917	3.12292	100		Stroma	63.472	55.4946	70.0522	64.7338	60.0866	45.9665	32.4025	34.0648	49.1661	14.6392	55.9958	45.3879	26.4432	52.0162
4_Control	0.897868	0.124704	0.249408	0.0124704	0.0872927	3.09265	4.88839	8.55468	6.59683	0.623519	0.249408	0.511286	1.1348	0.98516	1.14728	0.66093	0.947749	1.03504	0.249408	0.0249408	0.0374111	0.124704	0.299289	0.174585	0.0748223	0.0498815	0.386582	53.473	4.10276	1.50892	5.64908	2.04514	100		SMC	1.5833	1.23488	3.12292	2.04514	1.16673	0.819969	1.50709	0.785536	1.33925	0.370425	1.32607	1.33383	0.465959	1.84892
5_Control	1.35491	0.0940911	0.0564546	0.00940911	0.263455	4.31878	7.5461	7.86601	8.93865	0.517501	0.404592	0.470455	0.52691	0.931502	1.449	0.724501	1.79714	0.705683	0.0752729	0	0.0282273	0.00940911	0.197591	0.141137	0.0564546	0	0.263455	51.816	1.28905	1.43018	5.55137	1.16673	100		Immune myeloid	2.08771	2.22028	2.5439	2.70607	2.90741	1.447	1.28546	1.84539	1.42963	5.27486	1.3342	2.13226	2.52395	4.31414
6_PCOS_Lifestyle_W0	0.361751	0.0844085	0.0120584	0.0241167	0.204992	7.29531	6.99385	25.009	9.09201	0.566743	0.361751	0.229109	0.337634	0.337634	0.325576	0.217051	0.602918	0.51851	0.120584	0	0	0.0241167	0.120584	0.108525	0.0361751	0.0361751	0.192934	40.6246	2.59255	0.434101	2.31521	0.819969	100		Immune lymphoid	6.05296	4.49046	9.51115	4.75122	4.20587	1.56759	1.61791	2.79302	1.86509	11.0831	3.08331	2.79917	3.27466	2.8174
7_PCOS_Lifestyle_W0	0.199468	0.0221631	0	0	0.0221631	5.8289	28.125	21.2323	6.80408	0.687057	0.155142	0.288121	0.221631	0.531915	0.35461	0.132979	0.775709	0.332447	0.0664894	0	0.0221631	0	0.0221631	0.132979	0.0221631	0	0.110816	27.0612	0.930851	0.332447	4.07801	1.50709	100		Endothelial	0.952781	0.74841	0.541054	1.28445	1.51487	0.482334	0.221631	0.486284	1.63503	0.770484	0.675236	0.338155	0.168263	0.545871
8_PCOS_Lifestyle_W0	0.32419	0.0374065	0.112219	0.0124688	0.0249377	9.65087	9.8005	28.2045	10.1621	0.885287	1.09726	0.498753	0.610973	0.311721	0.498753	0.74813	1.14713	0.399002	0.0623441	0.0498753	0.0124688	0.074813	0.0623441	0.137157	0.0124688	0.0124688	0.199501	28.0175	1.53367	2.06983	2.44389	0.785536	100		Lymphatic	0.140115	0.162155	0.303749	0.0872927	0.263455	0.204992	0.0221631	0.0249377	0.139676	0.29634	0.187114	0.0563592	0.0517732	0.0528262
9_PCOS_EA_W0	1.13384	0.320434	0.164325	0.0164325	0.139676	5.48846	4.81472	23.8189	8.93107	0.468326	0.608003	0.246488	0.295785	0.468326	0.476543	0.238271	0.575138	0.608003	0.0492975	0.032865	0.0575138	0.0246488	0.0246488	0.123244	0.0246488	0.0492975	0.295785	37.4415	2.87569	5.357	3.49191	1.33925	100		Undefined	0.28023	0.261943	0.408163	0.386582	0.263455	0.192934	0.110816	0.199501	0.295785	0.622314	0.252197	0.44148	0.375356	1.39109
10_PCOS_Metformin_W0	0.533412	0.177804	0.014817	0.044451	0.29634	4.65254	10.1793	17.5582	33.7383	0.563046	0.251889	0.355608	0.192621	3.28938	6.6232	0.563046	2.85968	2.11883	0	0.059268	0	0	0.059268	0.237072	0	0	0.622314	11.7499	1.15573	0.340791	1.3928	0.370425	100		Total:	100	100	100	100	100	100	100	100	100	100	100	100	100	100
11_PCOS_Metformin_W0	0.471852	0.0732184	0.0894891	0.0406769	0.187114	3.98633	2.48129	19.6388	9.73804	1.22844	0.0732184	0.382363	0.382363	0.54507	1.24471	0.455581	0.374227	0.585747	0.065083	0	0.00813537	0.138301	0.0894891	0.065083	0.0406769	0.0406769	0.252197	47.8279	2.44875	1.83859	3.88057	1.32607	100
12_PCOS_Metformin_W0	0.291189	0.0187864	0	0.0281796	0.0563592	5.31655	18.7113	13.0941	7.00733	2.81796	0.563592	0.610558	0.629344	0.413301	0.601165	0.20665	1.37141	0.413301	0.159684	0.0375728	0.140898	0	0.0281796	0.131505	0.0845388	0.103325	0.44148	36.1732	2.16044	1.26808	5.78621	1.33383	100
13_PCOS_Metformin_W0	0.168263	0	0	0	0.0517732	13.9788	19.1432	21.7189	8.25783	2.35568	1.24256	0.828372	0.828372	0.284753	0.828372	0.220036	1.68263	0.401243	0.11649	0.0388299	0.129433	0.0129433	0.0258866	0.336526	0.0129433	0.0517732	0.375356	21.3176	0.673052	0.918975	3.53352	0.465959	100
14_PCOS_Metformin_W0	0.545871	0	0	0	0.0528262	4.05001	10.2131	10.1426	7.50132	4.77197	0.334566	1.07413	0.334566	0.211305	0.880437	0.0704349	3.38088	0.528262	0.0704349	0	0.176087	0	0.0528262	0.228914	0.0528262	0.0704349	1.39109	45.2721	1.28544	1.16218	4.29653	1.84892	100
15_PCOS_Metformin_W0	0.609546	0.0345026	0.13801	0.0230017	0.103508	2.82921	5.49741	11.6849	6.90052	0.609546	0.0575043	0.230017	0.356527	0.79356	1.03508	0.517539	0.690052	0.862565	0.080506	0.0115009	0.0345026	0.080506	0.0920069	0.115009	0.0115009	0.0460035	0.184014	51.7654	3.77228	0.184014	9.2812	1.3686	100
16_PCOS_Metformin_W0	0.434842	0.0543552	0.149477	0.0135888	0.0407664	4.82403	5.17733	11.6728	8.84631	1.29094	0.067944	0.434842	0.67944	0.597907	0.638674	0.258187	0.312542	0.326131	0.0135888	0.067944	0.0271776	0.0271776	0.067944	0.0951216	0	0.0407664	0.203832	51.8005	3.26131	1.71219	5.42193	1.44041	100
17_PCOS_Metformin_W0	0.531335	0.0953678	0.13624	0.027248	0.13624	4.56403	5.2861	16.8392	13.297	0.381471	0.20436	0.899183	1.28065	0.776567	0.885559	0.504087	1.14441	0.790191	0.122616	0.0817439	0	0.0817439	0.163488	0.286104	0.0544959	0.027248	0.231608	43.6785	3.40599	1.00817	1.9346	1.14441	100
18_PCOS_Lifestyle_W16	0.601069	0.0779163	0.0779163	0	0.545414	6.56723	15.3718	16.2177	12.6002	0.812556	1.44702	0.111309	0.233749	0.289403	0.289403	0.278272	0.678985	0.634461	0.0445236	0.0222618	0.0111309	0	0.0333927	0.233749	0.0111309	0	0.411843	34.7729	2.4488	0.545414	3.90695	0.723508	100
19_PCOS_Lifestyle_W16	0.457993	0.0286246	0.0572492	0.0572492	0.243309	5.83942	5.8251	21.0104	9.41749	0.50093	0.0715615	0.615429	0.787176	0.529555	0.901675	0.443681	0.457993	0.701302	0.0715615	0.0429369	0.0429369	0.0715615	0.114498	0.143123	0.0143123	0.0143123	0.271934	44.0389	2.97696	0.37212	2.69071	1.18792	100
20_PCOS_Lifestyle_W16	0.289141	0.0107089	0.0856714	0.0428357	0.0428357	7.88177	8.94196	17.1664	11.5656	0.342686	0.406939	0.29985	0.578282	0.460484	0.610409	0.546155	0.663954	0.514029	0.107089	0.0856714	0.0214179	0.0963804	0.139216	0.192761	0.0321268	0	0.235596	41.1116	2.9985	0.80317	2.7629	0.963804	100
21_PCOS_Metformin_W16	0.183422	0.0349375	0.0174688	0.0349375	0.174688	5.20569	4.26238	24.5524	14.3419	0.882173	0.253297	0.113547	0.21836	0.148485	0.253297	0.148485	0.480391	0.323172	0.0262032	0.0174688	0.0174688	0.0174688	0.0349375	0.104813	0.0262032	0.00873439	0.262032	39.6803	2.59411	2.05258	2.13992	1.38877	100
22_PCOS_Metformin_W16	1.3717	0.240402	0.289896	0.0424238	0.0565651	3.95956	3.46461	20.6038	6.75953	0.593933	0.311108	0.183837	0.11313	0.268684	0.537368	0.141413	0.530298	0.346461	0.0141413	0.0282825	0.0141413	0.0494944	0.0424238	0.10606	0.0141413	0.0282825	0.388885	47.7268	2.47472	3.86057	3.08987	2.34745	100
23_PCOS_Metformin_W16	0.480819	0.0731682	0.0313578	0.0418104	0.125431	6.60604	6.03115	27.1977	12.3445	0.606251	0.167242	0.658514	0.825755	0.700324	1.0139	0.637608	0.574893	0.689871	0.104526	0.0104526	0.0104526	0.0104526	0.0209052	0.135884	0.0104526	0.0313578	0.303125	32.0581	2.76994	2.14278	2.76994	0.815303	100
24_PCOS_Metformin_W16	0.459374	0	0	0.0143554	0.0287109	5.39765	11.9581	10.1062	5.36893	1.14844	0.31582	0.617284	0.66035	0.717772	0.488085	0.215332	1.30635	0.445019	0.0430663	0	0.0574218	0	0.0143554	0.172265	0.0287109	0.0143554	0.229687	47.6601	1.93798	0.330175	8.16825	2.09589	100
25_PCOS_Metformin_W16	0.21465	0.0178875	0.07155	0.0268312	0.187819	7.30704	11.3407	19.8372	9.7934	0.831768	0.169931	0.313031	0.304087	0.50085	0.563456	0.330919	0.751274	0.295144	0.0804937	0.0178875	0.0536625	0.00894374	0.0268312	0.21465	0.0178875	0.0178875	0.232537	37.1523	3.09454	0.527681	4.88328	0.813881	100
26_PCOS_Metformin_W16	0.827293	0.0878542	0.109818	0.0366059	0.270884	3.52149	4.06325	25.529	7.80438	0.74676	0.168387	0.131781	0.226957	0.329453	0.688191	0.109818	0.49784	0.475877	0.0439271	0.00732118	0	0.0366059	0.0512483	0.0951753	0.00732118	0.0292847	0.453913	43.7807	3.51417	2.52581	2.62098	1.20799	100
27_PCOS_Metformin_W16	0.316266	0.0170955	0.0683819	0.0256432	0.205146	7.60749	9.94957	21.1386	14.2149	0.427387	0.307719	0.256432	0.478673	0.401744	0.581246	0.282075	0.581246	0.623985	0.0598342	0.0427387	0.0427387	0.0769297	0.102573	0.136764	0.00854774	0	0.418839	34.909	2.4703	0.897513	2.29934	1.05137	100
[truncated: 16 more columns]

## Sheet: Table_1f_Proportion Induced
	PCOS: Induced bleeding vs not induced bleeding
	Provera	No Provera	Provera vs No Provera adjusted p-value
Epithelium	0.4945	0.4474	0.876
Lumenal	0.0631025	0.0575558	0.638889
SOX9+ LGR5+	0.0834903	0.102505	0.876263
SOX9+ LGR5-	0.192687	0.182938	0.530303
SOX9+ proliferative	0.136371	0.0875801	0.431818
AR+	0.0144598	0.0126534	0.876263
Ciliated	0.00440443	0.00419678	0.876263
Stroma	0.4158	0.483	0.755
Stroma 1	0.354349	0.392256	0.20202
Stroma 2	0.0201939	0.0245022	1
Stroma proliferative	0.0115512	0.0187593	0.876263
Fibroblast	0.0311634	0.046133	0.530303
SMC	0.0101662	0.0122274	1
Immune myeloid	0.0292	0.0199	0.755
Immune lymphoid	0.0418	0.0303	0.53
T-cells CD4+	0.00487535	0.00481209	1
T-cells CD8+	0.00440443	0.0055063	0.876263
uNK 1	0.00916898	0.0053643	0.876263
uNK 2	0.0169252	0.00804645	0.431818
uNK 3	0.00385042	0.0033448	0.755051
uM 1	0.0152355	0.00900887	0.755051
uM 2	0.00753463	0.00582184	0.530303
Tregs	0.000554017	0.000930864	0.106061
ILC3	0.000360111	0.000283992	1
B-cells	0.000360111	0.000583762	0.326453
Mast cells	0.000277008	0.00053643	0.740923
DC1	0.000747922	0.000631094	1
DC2	0.00155125	0.00157774	0.530303
Migratory DC	0.000193906	0.000378656	0.254791
pDC	0.000304709	0.000504875	0.569088
Endothelial	0.0058	0.0073	0.876
Endothelial Vein	0.00429363	0.00538008	0.343434
Endothelial Artery	0.000720222	0.000962418	0.93517
Endothelial proliferative	0.000609418	0.0008362	0.562856
Mesenchymal	0.000193906	0.000220883	1
Lymphatic	0.0013	0.0012	1

## Sheet: Table_1g_Endometr_proportion
	Control and PCOS snRNA-seq atlas				HECA (PMID: 39198675) proliferative phase
	Control (%)	PCOS (%)	Metformin (%)	Lifestyle (%)	Control (%)	Endometriosis (%)
Epithelium	25.14	46.45	45.34	47.68	36.89	52.72
Stroma	64.88	46.97	50.03	47.15	56.69	39.49
Immune myeloid	2.65	2.33	1.42	1.66	3.07	3.95
Immune lymphoid	6.11	3.45	2.24	2.64	2.35	2.68
Endothelial	1.01	0.68	0.79	0.58	0.85	0.97
Lymphatic	0.21	0.12	0.18	0.29	0.15	0.19

## Sheet: Table_1h_Spatial_QC
Group	Sample	Total reads prefiltering	Total reads postfiltering	Number of bins30	Average reads/bin30	Average genes/bin30
Control	2_Control	6483417851	36609089	38574	1016.16	500.82
	28_Control	2638880403	31445669	35472	1196.84	584.35
PCOS	11_PCOS_Metformin_W0	5113548635	61734827	39199	1644.46	872.82
	8_PCOS_Lifestyle_W0	4906243272	18809357	34491	1551.76	783.66
Metformin	22_PCOS_Metformin_W16	4995844620	68674305	37606	1487.16	740.7
Lifestyle	20_PCOS_Lifestyle_W16	4400216547	60479716	38003	1730.27	862.84

## Sheet: Table_2a_DE_Ctrl-vs-PCOS
Celltype	Subtype	gene	p_val	avg_log2FC	pct.1	pct.2	p_val_adj	regulation
Epithelium	AR+	AC019117.1	6.69231e-34	-1.41422	0.209	0.571	2.08171e-29	Downregulated
Epithelium	AR+	AC012409.2	6.43607e-41	-1.3436	0.342	0.783	2.002e-36	Downregulated
Epithelium	AR+	ROBO2	1.57753e-28	-1.29666	0.254	0.625	4.90706e-24	Downregulated
Epithelium	AR+	AC008591.1	2.98894e-30	-1.21304	0.282	0.671	9.29738e-26	Downregulated
Epithelium	AR+	SFRP1	2.33666e-30	-1.1673	0.15	0.471	7.2684e-26	Downregulated
Epithelium	AR+	SEMA3E	7.26588e-28	-1.08358	0.244	0.613	2.26012e-23	Downregulated
Epithelium	AR+	LINC00621	1.55018e-06	-1.06767	0.697	0.713	0.0482199	Downregulated
Epithelium	AR+	LINC02456	2.84772e-25	-1.067	0.174	0.504	8.85811e-21	Downregulated
Epithelium	AR+	IGF1	1.27268e-24	-1.0619	0.311	0.662	3.95881e-20	Downregulated
Epithelium	AR+	STARD4-AS1	2.14517e-33	-1.03875	0.316	0.729	6.67277e-29	Downregulated
Epithelium	AR+	AC074033.1	5.17988e-34	-1.03368	0.365	0.783	1.61125e-29	Downregulated
Epithelium	AR+	AL035427.1	3.19162e-30	-1.0243	0.338	0.721	9.92786e-26	Downregulated
Epithelium	AR+	CTNNA2	8.88409e-20	-1.02335	0.461	0.771	2.76349e-15	Downregulated
Epithelium	AR+	AP001977.1	1.12044e-15	-0.903936	0.177	0.425	3.48523e-11	Downregulated
Epithelium	AR+	FILIP1L	1.46864e-26	-0.902072	0.484	0.838	4.56834e-22	Downregulated
Epithelium	AR+	MIR924HG	1.41324e-14	-0.876674	0.171	0.412	4.39603e-10	Downregulated
Epithelium	AR+	AC137494.1	4.76257e-19	-0.876227	0.142	0.4	1.48145e-14	Downregulated
Epithelium	AR+	FREM1	4.67207e-28	-0.87539	0.265	0.642	1.45329e-23	Downregulated
Epithelium	AR+	GPC6	1.85437e-27	-0.863924	0.411	0.787	5.7682e-23	Downregulated
Epithelium	AR+	AC027018.1	5.60078e-19	-0.860325	0.298	0.592	1.74218e-14	Downregulated
Epithelium	AR+	CCSER1	7.57188e-20	-0.859825	0.598	0.846	2.35531e-15	Downregulated
Epithelium	AR+	SFRP4	1.29119e-41	-0.847257	0.39	0.854	4.01638e-37	Downregulated
Epithelium	AR+	AC053513.1	4.55936e-30	-0.820939	0.355	0.754	1.41823e-25	Downregulated
Epithelium	AR+	AP001347.1	1.54452e-20	-0.820646	0.287	0.6	4.80439e-16	Downregulated
Epithelium	AR+	HELLPAR	9.77609e-19	-0.817055	0.151	0.412	3.04095e-14	Downregulated
Epithelium	AR+	CACNA1D	1.31798e-29	-0.803481	0.348	0.746	4.0997e-25	Downregulated
Epithelium	AR+	AC090579.1	1.52133e-18	-0.794389	0.468	0.775	4.73226e-14	Downregulated
Epithelium	AR+	BCL2L14	8.81747e-29	-0.791074	0.375	0.762	2.74276e-24	Downregulated
Epithelium	AR+	HMCN1	2.30137e-15	-0.790605	0.116	0.338	7.15863e-11	Downregulated
Epithelium	AR+	OGN	4.25143e-21	-0.7883	0.143	0.421	1.32245e-16	Downregulated
Epithelium	AR+	AP000787.1	8.853e-18	-0.787596	0.369	0.667	2.75381e-13	Downregulated
Epithelium	AR+	AUXG01000058.1	1.56984e-15	-0.779767	0.172	0.404	4.88313e-11	Downregulated
Epithelium	AR+	SHOC1	5.58213e-24	-0.776536	0.332	0.688	1.73638e-19	Downregulated
Epithelium	AR+	AC002429.2	7.95459e-18	-0.769207	0.381	0.683	2.47436e-13	Downregulated
Epithelium	AR+	AC006059.1	1.89146e-23	-0.764012	0.378	0.725	5.88358e-19	Downregulated
Epithelium	AR+	PDZRN3	8.19521e-21	-0.743354	0.347	0.679	2.5492e-16	Downregulated
Epithelium	AR+	TSPOAP1-AS1	1.25466e-17	-0.733867	0.254	0.533	3.90274e-13	Downregulated
Epithelium	AR+	NR2F2-AS1	4.54296e-22	-0.733757	0.434	0.771	1.41313e-17	Downregulated
Epithelium	AR+	VCAN-AS1	8.55703e-18	-0.727235	0.224	0.512	2.66175e-13	Downregulated
Epithelium	AR+	TMLHE-AS1	3.20276e-17	-0.724987	0.436	0.725	9.96249e-13	Downregulated
Epithelium	AR+	TMLHE	5.0226e-22	-0.723836	0.421	0.758	1.56233e-17	Downregulated
Epithelium	AR+	AC007098.1	1.23852e-19	-0.721352	0.315	0.633	3.85253e-15	Downregulated
Epithelium	AR+	CERNA2	4.92693e-16	-0.704339	0.316	0.604	1.53257e-11	Downregulated
Epithelium	AR+	KIAA1217	8.54366e-22	-0.700365	0.623	0.908	2.65759e-17	Downregulated
Epithelium	AR+	PLCB1	4.5522e-20	-0.696549	0.768	0.938	1.41601e-15	Downregulated
Epithelium	AR+	ESR1	1.60074e-29	-0.695924	0.881	0.988	4.97925e-25	Downregulated
Epithelium	AR+	AC019117.2	2.47992e-12	-0.693297	0.221	0.45	7.71404e-08	Downregulated
Epithelium	AR+	SYT1	3.25276e-16	-0.68652	0.259	0.542	1.0118e-11	Downregulated
Epithelium	AR+	SMOC2	7.59641e-19	-0.685066	0.192	0.479	2.36294e-14	Downregulated
Epithelium	AR+	AC025887.2	9.03036e-11	-0.684572	0.113	0.279	2.80898e-06	Downregulated
Epithelium	AR+	CAV3	2.56095e-12	-0.684013	0.11	0.292	7.96608e-08	Downregulated
Epithelium	AR+	MIR99AHG	1.70275e-23	-0.682033	0.388	0.742	5.29657e-19	Downregulated
Epithelium	AR+	LDAH	1.18609e-17	-0.681154	0.321	0.625	3.68944e-13	Downregulated
Epithelium	AR+	ASPN	6.13778e-16	-0.680424	0.141	0.375	1.90922e-11	Downregulated
Epithelium	AR+	AL139807.1	1.24238e-15	-0.670004	0.359	0.646	3.86455e-11	Downregulated
Epithelium	AR+	AP001011.1	6.2804e-24	-0.668981	0.43	0.783	1.95358e-19	Downregulated
Epithelium	AR+	AC020704.1	6.82825e-17	-0.66711	0.06	0.25	2.124e-12	Downregulated
Epithelium	AR+	MFSD4B	1.33907e-22	-0.666946	0.602	0.9	4.1653e-18	Downregulated
Epithelium	AR+	RPA3	4.00342e-15	-0.664942	0.295	0.567	1.2453e-10	Downregulated
Epithelium	AR+	PAH	2.00265e-14	-0.659347	0.091	0.292	6.22944e-10	Downregulated
Epithelium	AR+	HOXA10	4.55882e-13	-0.658918	0.147	0.35	1.41807e-08	Downregulated
Epithelium	AR+	GNG12-AS1	6.84654e-26	-0.656974	0.349	0.721	2.12968e-21	Downregulated
Epithelium	AR+	ST6GALNAC3	2.9926e-16	-0.655986	0.264	0.546	9.30877e-12	Downregulated
Epithelium	AR+	AL109930.1	2.43226e-14	-0.652263	0.309	0.579	7.56578e-10	Downregulated
Epithelium	AR+	ALG13-AS1	3.73191e-18	-0.652153	0.322	0.629	1.16085e-13	Downregulated
Epithelium	AR+	AC008937.2	6.79816e-23	-0.649501	0.277	0.621	2.11463e-18	Downregulated
Epithelium	AR+	FRAS1	8.53029e-26	-0.648196	0.384	0.754	2.65343e-21	Downregulated
Epithelium	AR+	ECM2	9.31977e-16	-0.648175	0.16	0.404	2.89901e-11	Downregulated
Epithelium	AR+	SOX5-AS1	2.7862e-13	-0.646578	0.232	0.475	8.66675e-09	Downregulated
Epithelium	AR+	SGCE	6.63732e-18	-0.64607	0.323	0.629	2.06461e-13	Downregulated
Epithelium	AR+	ZBTB20-AS5	1.66155e-21	-0.641967	0.4	0.738	5.16843e-17	Downregulated
Epithelium	AR+	GLIPR1L1	8.9491e-18	-0.640715	0.104	0.329	2.78371e-13	Downregulated
Epithelium	AR+	AC012404.1	3.2308e-16	-0.640024	0.224	0.496	1.00497e-11	Downregulated
Epithelium	AR+	MAGI2	9.87884e-12	-0.633622	0.341	0.588	3.07291e-07	Downregulated
Epithelium	AR+	FAM118A	1.15988e-23	-0.631492	0.14	0.446	3.60793e-19	Downregulated
Epithelium	AR+	ENTPD1-AS1	1.16061e-22	-0.629123	0.34	0.688	3.61021e-18	Downregulated
Epithelium	AR+	LINC02254	2.06709e-14	-0.626788	0.097	0.283	6.42988e-10	Downregulated
Epithelium	AR+	COL10A1	5.0162e-15	-0.62294	0.201	0.45	1.56034e-10	Downregulated
Epithelium	AR+	CRLF3	4.46392e-22	-0.622251	0.399	0.742	1.38855e-17	Downregulated
Epithelium	AR+	ANO4	1.91622e-16	-0.621518	0.236	0.517	5.9606e-12	Downregulated
Epithelium	AR+	PDE5A	5.86337e-24	-0.620714	0.429	0.783	1.82386e-19	Downregulated
Epithelium	AR+	INTS12	2.03741e-17	-0.620215	0.267	0.558	6.33758e-13	Downregulated
Epithelium	AR+	TACR1	8.41899e-12	-0.618561	0.165	0.375	2.61881e-07	Downregulated
Epithelium	AR+	AC091906.1	1.67751e-11	-0.618383	0.115	0.296	5.21805e-07	Downregulated
Epithelium	AR+	DIAPH2-AS1	5.29396e-11	-0.61773	0.329	0.562	1.64674e-06	Downregulated
Epithelium	AR+	FMO5	6.30438e-13	-0.615896	0.147	0.358	1.96104e-08	Downregulated
Epithelium	AR+	TSPAN8	1.13566e-11	-0.615763	0.098	0.275	3.5326e-07	Downregulated
Epithelium	AR+	AC008771.1	3.69636e-18	-0.614294	0.446	0.754	1.14979e-13	Downregulated
Epithelium	AR+	NR6A1	9.77461e-23	-0.611491	0.36	0.708	3.04049e-18	Downregulated
Epithelium	AR+	SOX5	5.41038e-19	-0.607572	0.796	0.954	1.68295e-14	Downregulated
Epithelium	AR+	AC087477.5	6.12004e-18	-0.603535	0.074	0.279	1.9037e-13	Downregulated
Epithelium	AR+	PIK3C2G	4.57925e-08	-0.600805	0.185	0.358	0.00142442	Downregulated
Epithelium	AR+	ENO4	2.5532e-16	-0.595537	0.242	0.521	7.94197e-12	Downregulated
Epithelium	AR+	AL356113.1	6.26918e-13	-0.595325	0.147	0.354	1.95009e-08	Downregulated
Epithelium	AR+	AC211433.1	8.89674e-27	-0.587959	0.382	0.758	2.76742e-22	Downregulated
Epithelium	AR+	THUMPD1	1.50572e-13	-0.587653	0.177	0.408	4.6837e-09	Downregulated
Epithelium	AR+	POLE2	1.03699e-13	-0.58286	0.192	0.429	3.22566e-09	Downregulated
Epithelium	AR+	APCDD1	1.32887e-16	-0.582813	0.225	0.504	4.13357e-12	Downregulated
Epithelium	AR+	MMP11	1.02186e-29	-0.582172	0.259	0.646	3.17859e-25	Downregulated
Epithelium	AR+	STARD13-AS	6.92538e-17	-0.581755	0.312	0.608	2.15421e-12	Downregulated
Epithelium	AR+	CNTN1	3.55016e-13	-0.581313	0.129	0.342	1.10431e-08	Downregulated
Epithelium	AR+	ERI2	6.12706e-12	-0.58095	0.198	0.421	1.90588e-07	Downregulated
Epithelium	AR+	TSIX	5.50396e-20	-0.580307	0.435	0.758	1.71206e-15	Downregulated
Epithelium	AR+	AC093535.1	1.8334e-17	-0.579858	0.48	0.779	5.70298e-13	Downregulated
Epithelium	AR+	AC110767.1	2.52949e-20	-0.579342	0.315	0.642	7.86823e-16	Downregulated
Epithelium	AR+	MYCBP2-AS1	3.61524e-15	-0.577104	0.312	0.588	1.12456e-10	Downregulated
Epithelium	AR+	CENPP	2.93128e-12	-0.576785	0.287	0.533	9.11803e-08	Downregulated
Epithelium	AR+	ZRANB3	2.96919e-21	-0.574893	0.359	0.696	9.23596e-17	Downregulated
Epithelium	AR+	AL513188.1	9.44666e-16	-0.574455	0.156	0.404	2.93848e-11	Downregulated
Epithelium	AR+	EYS	4.25095e-13	-0.574423	0.251	0.5	1.3223e-08	Downregulated
Epithelium	AR+	AL031428.1	1.35734e-21	-0.574129	0.34	0.679	4.22213e-17	Downregulated
Epithelium	AR+	HIBCH	4.91372e-17	-0.573366	0.597	0.867	1.52846e-12	Downregulated
Epithelium	AR+	ATAD2	9.04545e-11	-0.571815	0.156	0.35	2.81368e-06	Downregulated
Epithelium	AR+	FAM227B	4.59411e-12	-0.571686	0.267	0.504	1.42904e-07	Downregulated
Epithelium	AR+	EMC3	6.8576e-15	-0.570426	0.262	0.529	2.13312e-10	Downregulated
Epithelium	AR+	ADAMTS19	3.43369e-11	-0.568753	0.297	0.529	1.06808e-06	Downregulated
Epithelium	AR+	AC131571.1	3.10393e-12	-0.558811	0.291	0.537	9.65507e-08	Downregulated
Epithelium	AR+	FSIP2	2.20007e-12	-0.558101	0.181	0.4	6.84354e-08	Downregulated
Epithelium	AR+	PWRN1	3.6555e-14	-0.557857	0.185	0.429	1.13708e-09	Downregulated
Epithelium	AR+	PLPP1	9.02045e-16	-0.557147	0.461	0.746	2.8059e-11	Downregulated
Epithelium	AR+	AC120193.1	7.38312e-16	-0.554847	0.402	0.692	2.29659e-11	Downregulated
Epithelium	AR+	AC107068.2	9.25839e-16	-0.551461	0.311	0.596	2.87991e-11	Downregulated
Epithelium	AR+	AC096576.2	2.30114e-10	-0.550304	0.171	0.371	7.15794e-06	Downregulated
Epithelium	AR+	AC002463.1	3.29176e-19	-0.549469	0.38	0.7	1.02393e-14	Downregulated
Epithelium	AR+	AC005237.1	5.87917e-10	-0.546665	0.129	0.304	1.82877e-05	Downregulated
Epithelium	AR+	GDF7	6.19673e-16	-0.545419	0.106	0.329	1.92755e-11	Downregulated
Epithelium	AR+	LAMA2	2.61916e-13	-0.544724	0.248	0.5	8.14717e-09	Downregulated
Epithelium	AR+	SSBP4	1.77648e-11	-0.544675	0.15	0.346	5.52593e-07	Downregulated
Epithelium	AR+	SNHG14	3.48162e-19	-0.54253	0.591	0.879	1.08299e-14	Downregulated
Epithelium	AR+	CBR4	5.67261e-24	-0.542107	0.504	0.846	1.76452e-19	Downregulated
Epithelium	AR+	LIPI	1.05427e-13	-0.541074	0.113	0.321	3.27943e-09	Downregulated
Epithelium	AR+	AC007384.1	1.5511e-16	-0.540669	0.319	0.613	4.82487e-12	Downregulated
Epithelium	AR+	PRIM2	7.27294e-13	-0.539514	0.341	0.6	2.26232e-08	Downregulated
Epithelium	AR+	KCNIP4	6.78822e-27	-0.537804	0.427	0.796	2.11154e-22	Downregulated
Epithelium	AR+	ANKUB1	2.12593e-18	-0.536878	0.477	0.783	6.61293e-14	Downregulated
Epithelium	AR+	LEF1	1.60883e-18	-0.53452	0.304	0.613	5.00443e-14	Downregulated
Epithelium	AR+	GUCY1A2	2.78146e-10	-0.533895	0.25	0.467	8.652e-06	Downregulated
Epithelium	AR+	PTPRG-AS1	5.33776e-11	-0.533623	0.157	0.354	1.66036e-06	Downregulated
Epithelium	AR+	LPAR6	7.24133e-13	-0.530091	0.279	0.529	2.25249e-08	Downregulated
Epithelium	AR+	AC068888.1	9.7429e-14	-0.526031	0.273	0.533	3.03062e-09	Downregulated
Epithelium	AR+	CDH11	3.83938e-14	-0.522961	0.436	0.708	1.19428e-09	Downregulated
Epithelium	AR+	ID1	3.19431e-16	-0.521277	0.199	0.467	9.93621e-12	Downregulated
Epithelium	AR+	AC027288.3	7.82084e-10	-0.521125	0.181	0.375	2.43275e-05	Downregulated
Epithelium	AR+	USP3-AS1	1.07031e-16	-0.521118	0.377	0.675	3.32929e-12	Downregulated
Epithelium	AR+	FLRT2	8.66336e-12	-0.519876	0.27	0.508	2.69482e-07	Downregulated
Epithelium	AR+	ITGB3BP	6.99854e-14	-0.517989	0.287	0.55	2.17697e-09	Downregulated
Epithelium	AR+	AL049646.1	1.86162e-14	-0.517357	0.196	0.446	5.79075e-10	Downregulated
Epithelium	AR+	AC139769.2	4.08567e-13	-0.517272	0.211	0.45	1.27089e-08	Downregulated
Epithelium	AR+	ASB3	5.28872e-18	-0.513716	0.471	0.775	1.64511e-13	Downregulated
Epithelium	AR+	TH2LCRR	3.52377e-09	-0.513077	0.153	0.321	0.00010961	Downregulated
Epithelium	AR+	MAP3K20-AS1	1.84477e-08	-0.513062	0.243	0.433	0.000573834	Downregulated
Epithelium	AR+	AC117834.1	1.56379e-08	-0.511977	0.285	0.483	0.000486433	Downregulated
Epithelium	AR+	NAIP	1.12058e-11	-0.511611	0.179	0.388	3.48569e-07	Downregulated
Epithelium	AR+	PALLD	2.88793e-19	-0.509711	0.692	0.942	8.98319e-15	Downregulated
Epithelium	AR+	LGR5	2.48229e-25	-0.509578	0.26	0.604	7.7214e-21	Downregulated
Epithelium	AR+	AC092574.2	3.14597e-16	-0.508644	0.199	0.467	9.78586e-12	Downregulated
Epithelium	AR+	STX18	1.56265e-22	-0.507185	0.589	0.9	4.86078e-18	Downregulated
Epithelium	AR+	RORB	2.03384e-14	-0.506433	0.37	0.646	6.32646e-10	Downregulated
Epithelium	AR+	AC024145.1	1.94072e-13	-0.505597	0.184	0.421	6.0368e-09	Downregulated
Epithelium	AR+	KCNQ1OT1	5.65816e-14	-0.505551	0.55	0.808	1.76003e-09	Downregulated
Epithelium	AR+	MAP2K6	5.26405e-19	-0.501575	0.294	0.604	1.63744e-14	Downregulated
Epithelium	AR+	OMG	7.64476e-11	-0.50115	0.193	0.4	2.37798e-06	Downregulated
Epithelium	AR+	AL157938.2	1.12051e-18	-0.500104	0.373	0.688	3.48546e-14	Downregulated
Epithelium	AR+	JAK1	3.93826e-11	0.504042	0.482	0.558	1.22503e-06	Upregulated
Epithelium	AR+	MIR31HG	1.95343e-08	0.504107	0.319	0.408	0.000607634	Upregulated
Epithelium	AR+	EPCAM	1.18298e-08	0.50492	0.397	0.467	0.000367977	Upregulated
Epithelium	AR+	PDGFRA	2.97027e-07	0.510982	0.332	0.396	0.00923932	Upregulated
Epithelium	AR+	EEF1A1	2.6193e-09	0.514128	0.698	0.779	8.1476e-05	Upregulated
Epithelium	AR+	SESTD1	3.58643e-10	0.520828	0.387	0.462	1.11559e-05	Upregulated
Epithelium	AR+	TAOK3	1.06291e-06	0.521889	0.338	0.362	0.0330628	Upregulated
Epithelium	AR+	SVIL	4.81494e-12	0.524121	0.478	0.554	1.49774e-07	Upregulated
Epithelium	AR+	GABRP	9.85269e-09	0.524984	0.39	0.429	0.000306478	Upregulated
Epithelium	AR+	TPT1	6.02785e-11	0.532063	0.54	0.646	1.87502e-06	Upregulated
Epithelium	AR+	MYO1D	2.00892e-09	0.533089	0.45	0.483	6.24895e-05	Upregulated
Epithelium	AR+	HRH1	2.5847e-09	0.537815	0.403	0.479	8.03997e-05	Upregulated
Epithelium	AR+	DOCK4	3.04269e-07	0.549268	0.305	0.367	0.0094646	Upregulated
Epithelium	AR+	CPM	1.55873e-13	0.555294	0.494	0.575	4.84858e-09	Upregulated
Epithelium	AR+	CD47	3.07272e-08	0.556979	0.319	0.371	0.0009558	Upregulated
Epithelium	AR+	HLA-A	1.11188e-07	0.55933	0.425	0.475	0.00345861	Upregulated
Epithelium	AR+	ECE1	9.59415e-07	0.563478	0.301	0.333	0.0298436	Upregulated
Epithelium	AR+	ITGAV	6.71535e-07	0.56397	0.377	0.4	0.0208888	Upregulated
Epithelium	AR+	LRRFIP1	1.83116e-08	0.56791	0.507	0.525	0.0005696	Upregulated
Epithelium	AR+	CADM1	1.27372e-14	0.577941	0.547	0.613	3.96203e-10	Upregulated
Epithelium	AR+	WFDC2	3.20482e-07	0.579867	0.6	0.629	0.0099689	Upregulated
Epithelium	AR+	ANXA2	4.41306e-08	0.579928	0.449	0.471	0.00137273	Upregulated
Epithelium	AR+	MYO6	3.75709e-17	0.582764	0.454	0.554	1.16868e-12	Upregulated
Epithelium	AR+	RAB31	1.19843e-06	0.586093	0.296	0.308	0.0372784	Upregulated
Epithelium	AR+	OSBPL8	2.47362e-09	0.593538	0.404	0.462	7.69443e-05	Upregulated
Epithelium	AR+	ASAP1	1.79222e-14	0.597536	0.573	0.671	5.57489e-10	Upregulated
Epithelium	AR+	COL4A2	6.85386e-10	0.616586	0.442	0.492	2.13196e-05	Upregulated
Epithelium	AR+	MAML3	2.27266e-22	0.622482	0.708	0.796	7.06933e-18	Upregulated
Epithelium	AR+	SLCO3A1	1.33103e-07	0.624097	0.239	0.262	0.00414029	Upregulated
Epithelium	AR+	SLC38A2	6.12162e-09	0.629712	0.376	0.442	0.000190419	Upregulated
Epithelium	AR+	LAMC1	3.39835e-08	0.630261	0.447	0.45	0.00105709	Upregulated
Epithelium	AR+	SOD2	1.16379e-09	0.631804	0.485	0.525	3.62007e-05	Upregulated
Epithelium	AR+	LAMC3	1.66716e-07	0.638841	0.244	0.254	0.00518588	Upregulated
Epithelium	AR+	ARHGAP26	2.33907e-11	0.641708	0.531	0.546	7.27591e-07	Upregulated
Epithelium	AR+	MMP7	6.68831e-16	0.646445	0.604	0.762	2.08047e-11	Upregulated
Epithelium	AR+	PTPRJ	3.77397e-09	0.656224	0.399	0.417	0.000117393	Upregulated
Epithelium	AR+	PSAP	3.79458e-09	0.657023	0.339	0.388	0.000118034	Upregulated
Epithelium	AR+	BACH1	4.33353e-12	0.667162	0.449	0.529	1.34799e-07	Upregulated
Epithelium	AR+	TNFAIP2	1.02755e-07	0.669197	0.338	0.333	0.0031963	Upregulated
Epithelium	AR+	ITGB1	2.07097e-10	0.669286	0.566	0.588	6.44197e-06	Upregulated
Epithelium	AR+	ARHGAP42	1.07572e-07	0.671319	0.306	0.308	0.00334613	Upregulated
Epithelium	AR+	GLIS3	5.75243e-22	0.67423	0.762	0.825	1.78935e-17	Upregulated
Epithelium	AR+	TNFSF10	1.46551e-07	0.675377	0.298	0.312	0.00455861	Upregulated
Epithelium	AR+	TMSB10	2.94943e-11	0.676991	0.435	0.517	9.17451e-07	Upregulated
Epithelium	AR+	SAT1	1.76362e-18	0.677395	0.665	0.713	5.48593e-14	Upregulated
Epithelium	AR+	IL1R1	4.44337e-08	0.684518	0.354	0.354	0.00138215	Upregulated
Epithelium	AR+	PSD3	8.37323e-14	0.696154	0.557	0.658	2.60458e-09	Upregulated
Epithelium	AR+	CHST11	5.56655e-07	0.706083	0.282	0.279	0.0173153	Upregulated
Epithelium	AR+	HSP90B1	1.38938e-11	0.717315	0.651	0.642	4.32181e-07	Upregulated
Epithelium	AR+	ITGB8	5.31834e-17	0.75759	0.671	0.75	1.65432e-12	Upregulated
Epithelium	AR+	AC246817.1	4.94208e-07	0.771959	0.298	0.225	0.0153728	Upregulated
Epithelium	AR+	HSPA5	2.29736e-09	0.77224	0.397	0.404	7.14617e-05	Upregulated
Epithelium	AR+	TIMP1	1.50403e-06	0.782302	0.26	0.246	0.0467844	Upregulated
Epithelium	AR+	B2M	3.60781e-11	0.782692	0.827	0.854	1.12225e-06	Upregulated
Epithelium	AR+	COL4A1	2.37023e-09	0.818492	0.345	0.362	7.37284e-05	Upregulated
Epithelium	AR+	C2orf27A	7.4167e-07	0.823117	0.27	0.225	0.0230704	Upregulated
Epithelium	AR+	CAMK1D	5.65643e-07	0.83711	0.295	0.208	0.0175949	Upregulated
Epithelium	AR+	RUNX1	4.26222e-08	0.85236	0.341	0.283	0.00132581	Upregulated
Epithelium	AR+	PTMA	4.66374e-17	0.866615	0.648	0.729	1.4507e-12	Upregulated
Epithelium	AR+	VMP1	4.59742e-20	0.881708	0.629	0.671	1.43007e-15	Upregulated
Epithelium	AR+	SQSTM1	8.75343e-10	0.887137	0.348	0.404	2.72284e-05	Upregulated
Epithelium	AR+	CTSB	7.01802e-10	0.892089	0.39	0.367	2.18302e-05	Upregulated
Epithelium	AR+	IGF2BP2	7.32962e-09	0.896874	0.353	0.283	0.000227995	Upregulated
Epithelium	AR+	TNC	1.80409e-07	0.90627	0.263	0.204	0.00561181	Upregulated
Epithelium	AR+	COL6A3	1.83568e-09	0.91115	0.449	0.458	5.71005e-05	Upregulated
Epithelium	AR+	HIF1A	1.56439e-15	0.914478	0.527	0.496	4.8662e-11	Upregulated
Epithelium	AR+	FTH1	1.23181e-14	0.917493	0.613	0.637	3.83168e-10	Upregulated
Epithelium	AR+	INPP4B	2.63493e-14	0.921021	0.58	0.558	8.19622e-10	Upregulated
Epithelium	AR+	MUC16	1.82457e-13	0.934737	0.453	0.458	5.6755e-09	Upregulated
Epithelium	AR+	S100A11	8.12986e-08	0.940521	0.269	0.2	0.00252887	Upregulated
Epithelium	AR+	CREB5	3.43863e-07	0.955633	0.282	0.212	0.0106962	Upregulated
Epithelium	AR+	SAMD4A	1.22088e-07	0.958108	0.329	0.25	0.00379767	Upregulated
Epithelium	AR+	AL049828.1	4.11432e-12	0.994792	0.506	0.613	1.2798e-07	Upregulated
Epithelium	AR+	HSP90AA1	1.40157e-08	1.02244	0.465	0.496	0.000435971	Upregulated
Epithelium	AR+	COL12A1	1.09797e-11	1.02257	0.382	0.358	3.41535e-07	Upregulated
Epithelium	AR+	SNX9	7.07799e-16	1.04052	0.479	0.45	2.20168e-11	Upregulated
Epithelium	AR+	CD55	1.86914e-11	1.04444	0.258	0.138	5.81415e-07	Upregulated
Epithelium	AR+	PRR16	2.16967e-09	1.0609	0.316	0.246	6.74896e-05	Upregulated
Epithelium	AR+	NAMPT	1.00912e-08	1.07062	0.273	0.183	0.000313896	Upregulated
Epithelium	AR+	PALM2-AKAP2	9.10841e-11	1.09912	0.318	0.233	2.83326e-06	Upregulated
Epithelium	AR+	SGIP1	7.63292e-13	1.1261	0.428	0.388	2.3743e-08	Upregulated
Epithelium	AR+	MAP3K5	7.07748e-21	1.17951	0.535	0.542	2.20152e-16	Upregulated
Epithelium	AR+	HPSE2	1.41397e-12	1.19101	0.498	0.425	4.39828e-08	Upregulated
Epithelium	AR+	BICC1	2.79372e-15	1.2991	0.471	0.342	8.69015e-11	Upregulated
Epithelium	AR+	SLPI	5.66113e-16	1.31278	0.353	0.138	1.76095e-11	Upregulated
Epithelium	AR+	CD44	1.57817e-17	1.45939	0.421	0.271	4.90905e-13	Upregulated
Epithelium	AR+	CEMIP	3.74289e-18	1.62365	0.51	0.488	1.16426e-13	Upregulated
Epithelium	AR+	ITGA2	3.99888e-20	1.68913	0.362	0.162	1.24389e-15	Upregulated
Epithelium	AR+	COL7A1	1.9975e-17	1.70877	0.366	0.192	6.21342e-13	Upregulated
Epithelium	AR+	STC1	1.93652e-18	1.79524	0.267	0.079	6.02374e-14	Upregulated
Epithelium	AR+	NEAT1	5.46418e-50	2.03589	0.915	0.946	1.69969e-45	Upregulated
Epithelium	AR+	PAEP	3.58591e-12	2.15087	0.352	0.404	1.11543e-07	Upregulated
Epithelium	AR+	MMP10	1.47186e-33	2.57612	0.353	0.021	4.57838e-29	Upregulated
Epithelium	AR+	MMP3	1.10479e-35	2.83546	0.335	0.008	3.43656e-31	Upregulated
Epithelium	Ciliated	CCSER1	2.46583e-24	-1.85634	0.758	0.916	7.67021e-20	Downregulated
Epithelium	Ciliated	CERNA2	2.80528e-29	-1.82159	0.271	0.766	8.72611e-25	Downregulated
Epithelium	Ciliated	MS4A8	2.3452e-32	-1.70861	0.633	0.981	7.29497e-28	Downregulated
Epithelium	Ciliated	RNLS	1.35196e-22	-1.60997	0.52	0.804	4.20539e-18	Downregulated
Epithelium	Ciliated	RP1	8.32893e-31	-1.51259	0.572	0.981	2.5908e-26	Downregulated
Epithelium	Ciliated	AC004949.1	1.59567e-14	-1.48294	0.115	0.411	4.96348e-10	Downregulated
Epithelium	Ciliated	SYNPR	7.48128e-17	-1.47358	0.379	0.664	2.32713e-12	Downregulated
Epithelium	Ciliated	KCNMB2-AS1	4.54793e-22	-1.47229	0.511	0.916	1.41468e-17	Downregulated
Epithelium	Ciliated	UBE2D2	2.70954e-27	-1.46295	0.974	0.991	8.42828e-23	Downregulated
Epithelium	Ciliated	LINC00621	3.20566e-10	-1.45491	0.558	0.626	9.97153e-06	Downregulated
Epithelium	Ciliated	AC002070.1	3.50512e-20	-1.44634	0.421	0.785	1.0903e-15	Downregulated
Epithelium	Ciliated	LINC00240	2.52677e-19	-1.4413	0.659	0.86	7.85977e-15	Downregulated
Epithelium	Ciliated	MS4A13	6.37066e-15	-1.40799	0.075	0.383	1.98166e-10	Downregulated
Epithelium	Ciliated	BX284613.2	3.14675e-14	-1.35584	0.52	0.785	9.78828e-10	Downregulated
Epithelium	Ciliated	SYT17	1.32135e-12	-1.29998	0.386	0.607	4.1102e-08	Downregulated
Epithelium	Ciliated	DMD	5.83484e-20	-1.26958	0.513	0.832	1.81498e-15	Downregulated
Epithelium	Ciliated	LINC02416	7.99851e-14	-1.26415	0.108	0.43	2.48802e-09	Downregulated
Epithelium	Ciliated	PCAT19	2.10788e-22	-1.23914	0.235	0.71	6.55678e-18	Downregulated
Epithelium	Ciliated	MS4A4A	3.20173e-12	-1.23528	0.061	0.336	9.95931e-08	Downregulated
Epithelium	Ciliated	IL7	1.86102e-15	-1.1977	0.852	0.972	5.78889e-11	Downregulated
Epithelium	Ciliated	SAMD3	4.844e-11	-1.19758	0.478	0.776	1.50677e-06	Downregulated
Epithelium	Ciliated	CROCC	1.00903e-17	-1.13847	0.551	0.832	3.13868e-13	Downregulated
Epithelium	Ciliated	NR1H2	1.64852e-19	-1.13626	0.431	0.804	5.12788e-15	Downregulated
Epithelium	Ciliated	AC104078.2	6.08177e-19	-1.1322	0.647	0.944	1.89179e-14	Downregulated
Epithelium	Ciliated	AC074124.1	2.81563e-14	-1.10788	0.351	0.617	8.7583e-10	Downregulated
Epithelium	Ciliated	RHEX	1.8357e-20	-1.09381	0.816	0.991	5.71012e-16	Downregulated
Epithelium	Ciliated	DCBLD2	1.57356e-13	-1.09012	0.572	0.785	4.89472e-09	Downregulated
Epithelium	Ciliated	AL157931.1	3.2953e-09	-1.08783	0.181	0.43	0.000102504	Downregulated
Epithelium	Ciliated	AQP4-AS1	2.30114e-11	-1.08325	0.546	0.813	7.15793e-07	Downregulated
Epithelium	Ciliated	TYR	8.29253e-11	-1.02294	0.315	0.645	2.57947e-06	Downregulated
Epithelium	Ciliated	KCNMB2	2.72804e-17	-1.01105	0.52	0.907	8.48583e-13	Downregulated
Epithelium	Ciliated	CATSPERD	4.79926e-12	-1.00851	0.242	0.523	1.49286e-07	Downregulated
Epithelium	Ciliated	COL21A1	3.03576e-14	-1.00781	0.304	0.682	9.44304e-10	Downregulated
Epithelium	Ciliated	COL28A1	5.96086e-15	-0.9899	0.468	0.813	1.85419e-10	Downregulated
Epithelium	Ciliated	MS4A5	2.51676e-11	-0.988792	0.073	0.346	7.82862e-07	Downregulated
Epithelium	Ciliated	C6	7.48308e-16	-0.983283	0.195	0.542	2.32769e-11	Downregulated
Epithelium	Ciliated	KIAA2012	4.01357e-09	-0.973264	0.395	0.682	0.000124846	Downregulated
Epithelium	Ciliated	SMOC1	1.47155e-10	-0.968432	0.078	0.318	4.57741e-06	Downregulated
Epithelium	Ciliated	LINC01480	3.47612e-11	-0.951007	0.318	0.626	1.08128e-06	Downregulated
Epithelium	Ciliated	MYOCOS	5.29599e-07	-0.949617	0.125	0.299	0.0164737	Downregulated
Epithelium	Ciliated	MS4A12	7.72011e-10	-0.947283	0.066	0.299	2.40142e-05	Downregulated
Epithelium	Ciliated	DIAPH2-AS1	7.3805e-08	-0.942126	0.586	0.664	0.00229578	Downregulated
Epithelium	Ciliated	MYOC	9.34767e-11	-0.932303	0.073	0.327	2.90769e-06	Downregulated
Epithelium	Ciliated	AC137810.1	1.14142e-11	-0.927823	0.814	0.925	3.5505e-07	Downregulated
Epithelium	Ciliated	UNC5C	6.28746e-12	-0.922359	0.332	0.523	1.95578e-07	Downregulated
Epithelium	Ciliated	TMEM190	1.06264e-09	-0.920053	0.162	0.449	3.30545e-05	Downregulated
Epithelium	Ciliated	MS4A6E	2.6846e-11	-0.917943	0.085	0.355	8.35073e-07	Downregulated
Epithelium	Ciliated	TTC21B-AS1	4.49313e-11	-0.915119	0.496	0.673	1.39763e-06	Downregulated
Epithelium	Ciliated	LRRC36	2.10131e-10	-0.895176	0.332	0.636	6.53633e-06	Downregulated
Epithelium	Ciliated	CFAP157	3.87984e-20	-0.891183	0.908	0.991	1.20686e-15	Downregulated
Epithelium	Ciliated	EPCAM-DT	4.26545e-12	-0.864545	0.341	0.589	1.32681e-07	Downregulated
Epithelium	Ciliated	AC104827.1	1.76689e-09	-0.863641	0.529	0.682	5.49609e-05	Downregulated
Epithelium	Ciliated	AC009093.2	1.21057e-08	-0.860411	0.327	0.523	0.00037656	Downregulated
Epithelium	Ciliated	AC068051.1	3.01445e-07	-0.857584	0.661	0.822	0.00937673	Downregulated
Epithelium	Ciliated	KIAA2012-AS1	5.41993e-10	-0.857276	0.24	0.533	1.68592e-05	Downregulated
Epithelium	Ciliated	CAPS	8.92815e-14	-0.857	0.786	0.935	2.77719e-09	Downregulated
Epithelium	Ciliated	SLC1A1	4.32325e-09	-0.848224	0.748	0.907	0.000134479	Downregulated
Epithelium	Ciliated	TMX4	3.46215e-09	-0.847164	0.631	0.748	0.000107694	Downregulated
Epithelium	Ciliated	SHISA6	1.92358e-07	-0.846362	0.685	0.766	0.0059835	Downregulated
Epithelium	Ciliated	JAKMIP2	7.23479e-07	-0.840492	0.214	0.364	0.0225045	Downregulated
Epithelium	Ciliated	FHOD3	1.23459e-07	-0.837478	0.4	0.598	0.00384033	Downregulated
Epithelium	Ciliated	LDLRAD1	3.22177e-09	-0.836999	0.304	0.561	0.000100216	Downregulated
Epithelium	Ciliated	PCA3	9.11146e-07	-0.836485	0.252	0.467	0.0283421	Downregulated
Epithelium	Ciliated	KCNC3	8.49726e-11	-0.820909	0.409	0.654	2.64316e-06	Downregulated
Epithelium	Ciliated	IQCH-AS1	6.15409e-11	-0.820035	0.762	0.907	1.91429e-06	Downregulated
Epithelium	Ciliated	LINC02345	1.13906e-11	-0.815957	0.369	0.71	3.54316e-07	Downregulated
Epithelium	Ciliated	PAX8-AS1	4.45051e-08	-0.813006	0.656	0.822	0.00138437	Downregulated
Epithelium	Ciliated	AC090579.1	6.09192e-07	-0.812999	0.616	0.785	0.0189495	Downregulated
Epithelium	Ciliated	MROH9	1.78395e-09	-0.80256	0.508	0.766	5.54916e-05	Downregulated
Epithelium	Ciliated	TOGARAM2	2.607e-13	-0.795598	0.633	0.907	8.10933e-09	Downregulated
Epithelium	Ciliated	UBE3D	1.03989e-09	-0.795193	0.513	0.738	3.23469e-05	Downregulated
Epithelium	Ciliated	CCDC60	1.14752e-09	-0.792942	0.473	0.748	3.56948e-05	Downregulated
Epithelium	Ciliated	FAM92B	6.05921e-12	-0.790317	0.416	0.682	1.88478e-07	Downregulated
Epithelium	Ciliated	TTLL10	2.36474e-11	-0.789897	0.475	0.748	7.35576e-07	Downregulated
Epithelium	Ciliated	SYNPR-AS1	7.21087e-10	-0.788052	0.275	0.551	2.24301e-05	Downregulated
Epithelium	Ciliated	NWD1	1.13365e-07	-0.785369	0.536	0.71	0.00352632	Downregulated
Epithelium	Ciliated	KIF21A	6.48934e-10	-0.784082	0.435	0.607	2.01857e-05	Downregulated
Epithelium	Ciliated	DTHD1	1.25018e-14	-0.782689	0.791	0.953	3.88881e-10	Downregulated
Epithelium	Ciliated	GHITM	1.69816e-10	-0.781389	0.172	0.355	5.28228e-06	Downregulated
Epithelium	Ciliated	C10orf67	6.46811e-10	-0.777972	0.212	0.439	2.01197e-05	Downregulated
Epithelium	Ciliated	AC019117.1	1.28119e-07	-0.776095	0.334	0.57	0.00398528	Downregulated
Epithelium	Ciliated	CLDN18	8.36839e-07	-0.775914	0.299	0.467	0.0260307	Downregulated
Epithelium	Ciliated	NEK5	1.28879e-13	-0.773611	0.713	0.935	4.00892e-09	Downregulated
Epithelium	Ciliated	MTMR8	1.14256e-08	-0.768066	0.334	0.533	0.000355403	Downregulated
Epithelium	Ciliated	BCAS3	2.73184e-10	-0.767136	0.84	0.944	8.49765e-06	Downregulated
Epithelium	Ciliated	ADH6	8.85636e-09	-0.760314	0.296	0.458	0.000275486	Downregulated
Epithelium	Ciliated	AC104532.2	5.10725e-09	-0.757634	0.386	0.561	0.000158866	Downregulated
Epithelium	Ciliated	AC068587.4	1.56707e-09	-0.754839	0.953	0.981	4.87452e-05	Downregulated
Epithelium	Ciliated	LINC02523	4.166e-07	-0.753697	0.388	0.495	0.0129588	Downregulated
Epithelium	Ciliated	DZIP1L	5.54783e-12	-0.750458	0.579	0.822	1.72571e-07	Downregulated
Epithelium	Ciliated	AC108752.1	1.32403e-12	-0.750293	0.078	0.383	4.11853e-08	Downregulated
Epithelium	Ciliated	BMPR1B	3.07612e-11	-0.74447	0.819	0.963	9.56858e-07	Downregulated
Epithelium	Ciliated	DUBR	9.61578e-08	-0.735915	0.56	0.766	0.00299108	Downregulated
Epithelium	Ciliated	AL137182.1	4.32265e-08	-0.73307	0.433	0.579	0.0013446	Downregulated
Epithelium	Ciliated	AC010255.1	4.22522e-07	-0.73242	0.631	0.794	0.013143	Downregulated
Epithelium	Ciliated	SYDE2	9.28059e-09	-0.727615	0.435	0.579	0.000288682	Downregulated
Epithelium	Ciliated	FLACC1	1.65036e-08	-0.718089	0.318	0.533	0.00051336	Downregulated
Epithelium	Ciliated	ANKFN1	3.70825e-13	-0.709443	0.713	0.972	1.15349e-08	Downregulated
Epithelium	Ciliated	CASC8	1.76508e-07	-0.705041	0.282	0.477	0.00549045	Downregulated
Epithelium	Ciliated	LINC02066	3.42068e-07	-0.697072	0.254	0.439	0.0106404	Downregulated
Epithelium	Ciliated	AC005856.1	3.24352e-08	-0.695833	0.353	0.551	0.00100893	Downregulated
Epithelium	Ciliated	WDR41	3.1985e-08	-0.693422	0.574	0.794	0.000994926	Downregulated
Epithelium	Ciliated	SLC23A1	7.75821e-11	-0.692558	0.214	0.43	2.41327e-06	Downregulated
Epithelium	Ciliated	LRRC63	1.12203e-08	-0.689396	0.254	0.486	0.000349019	Downregulated
Epithelium	Ciliated	LINC00271	1.95466e-10	-0.681183	0.767	0.925	6.08015e-06	Downregulated
Epithelium	Ciliated	ERICH3-AS1	1.30997e-06	-0.679037	0.685	0.822	0.0407478	Downregulated
Epithelium	Ciliated	AC063944.1	7.32987e-07	-0.678166	0.233	0.411	0.0228003	Downregulated
Epithelium	Ciliated	NRG4	1.44081e-07	-0.676669	0.452	0.589	0.00448179	Downregulated
Epithelium	Ciliated	LRMP	7.84273e-08	-0.675656	0.513	0.664	0.00243956	Downregulated
Epithelium	Ciliated	LINC00882	3.52286e-08	-0.674004	0.685	0.869	0.00109582	Downregulated
Epithelium	Ciliated	C9orf24	1.01404e-06	-0.670666	0.393	0.607	0.0315428	Downregulated
Epithelium	Ciliated	KCNN3	5.57621e-09	-0.66914	0.529	0.757	0.000173453	Downregulated
Epithelium	Ciliated	PDE4D	8.63427e-08	-0.66884	0.734	0.869	0.00268578	Downregulated
Epithelium	Ciliated	TTC21B	4.83783e-11	-0.667868	0.725	0.935	1.50486e-06	Downregulated
Epithelium	Ciliated	AC013470.2	4.96178e-10	-0.66537	0.664	0.86	1.54341e-05	Downregulated
Epithelium	Ciliated	ECT2L	3.599e-08	-0.663499	0.494	0.757	0.0011195	Downregulated
Epithelium	Ciliated	CCDC17	1.62101e-08	-0.66222	0.339	0.598	0.000504233	Downregulated
Epithelium	Ciliated	PACRG-AS3	2.02196e-09	-0.662092	0.334	0.439	6.28951e-05	Downregulated
Epithelium	Ciliated	AL365259.1	9.93769e-09	-0.660714	0.598	0.71	0.000309122	Downregulated
Epithelium	Ciliated	LMNTD1	4.92173e-09	-0.660461	0.753	0.935	0.000153095	Downregulated
Epithelium	Ciliated	CUX2	3.83824e-08	-0.657997	0.409	0.72	0.00119392	Downregulated
Epithelium	Ciliated	TEKT3	2.17312e-09	-0.656368	0.36	0.561	6.7597e-05	Downregulated
Epithelium	Ciliated	CCDC13	2.26899e-10	-0.649211	0.574	0.692	7.05793e-06	Downregulated
Epithelium	Ciliated	LRRC74B	1.30277e-09	-0.64561	0.381	0.439	4.0524e-05	Downregulated
Epithelium	Ciliated	SGO1-AS1	7.62617e-07	-0.645054	0.238	0.43	0.023722	Downregulated
Epithelium	Ciliated	TTC7A	2.51789e-10	-0.638849	0.581	0.673	7.83216e-06	Downregulated
Epithelium	Ciliated	CFAP58	8.88931e-08	-0.635467	0.296	0.495	0.00276511	Downregulated
Epithelium	Ciliated	CCDC187	3.16503e-07	-0.629353	0.468	0.71	0.00984515	Downregulated
Epithelium	Ciliated	STOX1	4.57436e-08	-0.625261	0.506	0.654	0.0014229	Downregulated
Epithelium	Ciliated	KLHL6	1.99556e-08	-0.624174	0.348	0.57	0.00062074	Downregulated
Epithelium	Ciliated	ANKDD1B	2.10638e-08	-0.623909	0.652	0.869	0.00065521	Downregulated
Epithelium	Ciliated	AC096637.2	3.32519e-08	-0.621132	0.36	0.542	0.00103433	Downregulated
Epithelium	Ciliated	C4orf47	1.39445e-09	-0.620603	0.842	0.953	4.33759e-05	Downregulated
Epithelium	Ciliated	ANAPC4	8.70521e-09	-0.619856	0.788	0.935	0.000270784	Downregulated
Epithelium	Ciliated	AP002026.1	2.52719e-07	-0.618819	0.694	0.822	0.00786108	Downregulated
Epithelium	Ciliated	PLXNA2	1.11395e-07	-0.60713	0.334	0.533	0.00346506	Downregulated
Epithelium	Ciliated	LINC00886	9.56762e-08	-0.606206	0.256	0.458	0.0029761	Downregulated
Epithelium	Ciliated	POC5	1.44475e-07	-0.60327	0.398	0.523	0.00449404	Downregulated
Epithelium	Ciliated	STOML3	3.20786e-08	-0.600606	0.245	0.439	0.000997837	Downregulated
Epithelium	Ciliated	CNTN3	5.81519e-07	-0.599779	0.595	0.766	0.0180887	Downregulated
Epithelium	Ciliated	VMAC	3.71066e-09	-0.598718	0.198	0.43	0.000115424	Downregulated
Epithelium	Ciliated	RBP2	8.82008e-07	-0.598555	0.346	0.467	0.0274357	Downregulated
Epithelium	Ciliated	LEKR1	5.35634e-07	-0.594126	0.631	0.794	0.0166614	Downregulated
Epithelium	Ciliated	AC009495.3	1.46431e-06	-0.592222	0.195	0.346	0.0455489	Downregulated
Epithelium	Ciliated	FAM216B	1.59969e-08	-0.592052	0.28	0.458	0.0004976	Downregulated
Epithelium	Ciliated	DNAH2	1.46964e-07	-0.587484	0.416	0.542	0.00457148	Downregulated
Epithelium	Ciliated	SLC47A2	1.35618e-06	-0.587119	0.158	0.355	0.0421854	Downregulated
Epithelium	Ciliated	FAM13A	5.34682e-08	-0.583191	0.729	0.907	0.00166318	Downregulated
Epithelium	Ciliated	GSTA3	5.17994e-09	-0.582867	0.169	0.29	0.000161127	Downregulated
Epithelium	Ciliated	PZP	7.88941e-07	-0.58283	0.169	0.383	0.0245408	Downregulated
Epithelium	Ciliated	GIT2	2.86114e-07	-0.582499	0.339	0.458	0.00889987	Downregulated
Epithelium	Ciliated	ANKUB1	1.37232e-09	-0.581868	0.809	0.963	4.26873e-05	Downregulated
Epithelium	Ciliated	APOBEC4	9.56275e-07	-0.579954	0.348	0.495	0.0297459	Downregulated
Epithelium	Ciliated	SNTN	7.60489e-08	-0.57654	0.473	0.738	0.00236558	Downregulated
Epithelium	Ciliated	SLC7A6OS	8.92203e-07	-0.574551	0.358	0.495	0.0277529	Downregulated
Epithelium	Ciliated	ADH1A	2.98825e-07	-0.566204	0.129	0.28	0.00929525	Downregulated
Epithelium	Ciliated	FAM166B	2.13439e-08	-0.563301	0.301	0.43	0.000663924	Downregulated
Epithelium	Ciliated	SLC35G1	4.78587e-07	-0.560591	0.092	0.252	0.0148869	Downregulated
Epithelium	Ciliated	FAM27C	1.55516e-08	-0.558888	0.431	0.505	0.000483748	Downregulated
Epithelium	Ciliated	NRAD1	1.09774e-07	-0.556612	0.541	0.822	0.00341464	Downregulated
Epithelium	Ciliated	DZIP3	6.96501e-07	-0.55203	0.64	0.841	0.0216654	Downregulated
Epithelium	Ciliated	MRVI1-AS1	5.22522e-07	-0.545593	0.186	0.327	0.0162536	Downregulated
Epithelium	Ciliated	SH3RF3	2.88289e-07	-0.544415	0.534	0.785	0.00896751	Downregulated
Epithelium	Ciliated	CDHR3	6.73157e-12	-0.542975	0.859	1	2.09392e-07	Downregulated
Epithelium	Ciliated	KLHL32	3.17079e-07	-0.539739	0.391	0.682	0.00986305	Downregulated
Epithelium	Ciliated	SRGAP3	1.68193e-07	-0.538938	0.88	0.925	0.0052318	Downregulated
Epithelium	Ciliated	AC004982.2	7.47962e-07	-0.536855	0.181	0.364	0.0232661	Downregulated
Epithelium	Ciliated	MS4A4E	1.5191e-07	-0.534251	0.075	0.29	0.00472531	Downregulated
Epithelium	Ciliated	ICA1L	1.41719e-06	-0.526031	0.675	0.804	0.0440831	Downregulated
Epithelium	Ciliated	CFAP43	2.63445e-10	-0.521925	0.939	1	8.19471e-06	Downregulated
Epithelium	Ciliated	RIIAD1	4.65249e-07	-0.51988	0.247	0.421	0.014472	Downregulated
Epithelium	Ciliated	ATP9A	8.62778e-09	-0.514533	0.419	0.467	0.000268376	Downregulated
Epithelium	Ciliated	FRMPD2	1.52403e-06	-0.51396	0.718	0.897	0.0474064	Downregulated
Epithelium	Ciliated	TCHP	9.90181e-07	-0.511485	0.527	0.626	0.0308006	Downregulated
Epithelium	Ciliated	ZBBX	1.49797e-08	-0.511449	0.882	0.981	0.000465958	Downregulated
Epithelium	Ciliated	ACADVL	3.3372e-08	0.500912	0.391	0.112	0.00103807	Upregulated
Epithelium	Ciliated	EIF2S2	1.31924e-06	0.503426	0.461	0.196	0.0410362	Upregulated
Epithelium	Ciliated	SLC4A7	7.44917e-07	0.509768	0.346	0.103	0.0231714	Upregulated
Epithelium	Ciliated	DLGAP4	9.56904e-07	0.510572	0.393	0.14	0.0297655	Upregulated
Epithelium	Ciliated	HEATR5A	2.50092e-07	0.525717	0.602	0.308	0.00777935	Upregulated
Epithelium	Ciliated	ATP11A	6.84305e-09	0.527012	0.496	0.187	0.00021286	Upregulated
Epithelium	Ciliated	ELP3	1.32431e-07	0.53052	0.548	0.252	0.0041194	Upregulated
Epithelium	Ciliated	CCNL1	1.23156e-06	0.534098	0.496	0.224	0.0383089	Upregulated
Epithelium	Ciliated	SLC12A2	2.39952e-07	0.543326	0.468	0.187	0.00746395	Upregulated
Epithelium	Ciliated	CA8	1.64132e-07	0.545146	0.346	0.093	0.0051055	Upregulated
Epithelium	Ciliated	TMPO	6.46094e-09	0.550819	0.405	0.112	0.000200974	Upregulated
Epithelium	Ciliated	SLC41A2	5.52104e-09	0.558018	0.351	0.075	0.000171737	Upregulated
Epithelium	Ciliated	ATXN10	1.75477e-09	0.566209	0.718	0.383	5.45839e-05	Upregulated
Epithelium	Ciliated	ARHGEF3	1.13332e-06	0.567313	0.687	0.411	0.0352531	Upregulated
Epithelium	Ciliated	FGFR2	5.54785e-10	0.573204	0.496	0.168	1.72571e-05	Upregulated
Epithelium	Ciliated	ARID1B	8.11057e-08	0.573398	0.927	0.822	0.00252288	Upregulated
Epithelium	Ciliated	DAPK2	1.34442e-08	0.577118	0.306	0.056	0.000418194	Upregulated
Epithelium	Ciliated	EHF	4.761e-07	0.579141	0.616	0.327	0.0148096	Upregulated
Epithelium	Ciliated	LRRC41	3.91216e-08	0.579211	0.402	0.121	0.00121692	Upregulated
Epithelium	Ciliated	BTBD3	2.09341e-07	0.580023	0.633	0.336	0.00651177	Upregulated
Epithelium	Ciliated	XRCC4	6.18465e-12	0.58792	0.487	0.131	1.9238e-07	Upregulated
Epithelium	Ciliated	CALN1	6.10166e-08	0.608825	0.275	0.047	0.00189798	Upregulated
Epithelium	Ciliated	ZHX3	8.86743e-08	0.625209	0.339	0.084	0.0027583	Upregulated
Epithelium	Ciliated	TLN2	1.34861e-09	0.627719	0.407	0.103	4.19499e-05	Upregulated
Epithelium	Ciliated	ANKRD28	5.15142e-07	0.64124	0.673	0.393	0.016024	Upregulated
Epithelium	Ciliated	HIF1A	2.19871e-07	0.648119	0.614	0.318	0.00683932	Upregulated
Epithelium	Ciliated	GRB10	2.54978e-11	0.649564	0.289	0.019	7.93133e-07	Upregulated
Epithelium	Ciliated	APBA2	1.47356e-08	0.664423	0.322	0.065	0.000458366	Upregulated
Epithelium	Ciliated	EPS8	3.22399e-07	0.665845	0.685	0.421	0.0100285	Upregulated
Epithelium	Ciliated	BACH1	2.77909e-07	0.668363	0.445	0.168	0.00864464	Upregulated
Epithelium	Ciliated	RCC2	4.42416e-10	0.668598	0.325	0.047	1.37618e-05	Upregulated
Epithelium	Ciliated	PVT1	5.84558e-09	0.671482	0.365	0.084	0.000181833	Upregulated
Epithelium	Ciliated	MYH9	1.73348e-07	0.677739	0.518	0.234	0.00539217	Upregulated
Epithelium	Ciliated	ANLN	8.24418e-07	0.682826	0.254	0.047	0.0256444	Upregulated
Epithelium	Ciliated	RAPGEF2	5.59889e-08	0.682947	0.828	0.607	0.00174159	Upregulated
Epithelium	Ciliated	COA1	9.77476e-08	0.696166	0.774	0.523	0.00304054	Upregulated
Epithelium	Ciliated	BTG3	2.14015e-07	0.698455	0.351	0.103	0.00665714	Upregulated
Epithelium	Ciliated	ADGRL2	1.5011e-08	0.699517	0.421	0.131	0.000466934	Upregulated
Epithelium	Ciliated	LIMCH1	9.8978e-08	0.704609	0.609	0.308	0.00307881	Upregulated
Epithelium	Ciliated	MELK	4.54822e-07	0.724525	0.252	0.047	0.0141477	Upregulated
Epithelium	Ciliated	SIPA1L1	3.04116e-10	0.72618	0.814	0.495	9.45984e-06	Upregulated
Epithelium	Ciliated	FHL2	2.01077e-07	0.732151	0.282	0.056	0.00625471	Upregulated
Epithelium	Ciliated	ASAP2	8.83495e-09	0.735864	0.409	0.121	0.00027482	Upregulated
Epithelium	Ciliated	ADGRE5	4.95498e-13	0.742732	0.445	0.084	1.5413e-08	Upregulated
Epithelium	Ciliated	RAPGEF4	4.609e-08	0.747493	0.264	0.037	0.00143367	Upregulated
Epithelium	Ciliated	GREB1	3.40245e-08	0.755925	0.593	0.28	0.00105837	Upregulated
Epithelium	Ciliated	ASAP1	1.5235e-10	0.765983	0.536	0.187	4.73899e-06	Upregulated
Epithelium	Ciliated	ARNTL2	1.19274e-09	0.775218	0.379	0.084	3.71015e-05	Upregulated
Epithelium	Ciliated	CEP78	5.60095e-07	0.778144	0.365	0.121	0.0174223	Upregulated
Epithelium	Ciliated	CMTM7	6.80261e-08	0.779138	0.506	0.215	0.00211602	Upregulated
Epithelium	Ciliated	EPB41L2	4.3473e-08	0.800117	0.715	0.421	0.00135227	Upregulated
Epithelium	Ciliated	RANBP17	2.2901e-07	0.802082	0.708	0.458	0.00712359	Upregulated
Epithelium	Ciliated	SVIL	9.12358e-10	0.821827	0.551	0.215	2.83798e-05	Upregulated
Epithelium	Ciliated	CEP152	1.44049e-07	0.828448	0.369	0.112	0.00448077	Upregulated
Epithelium	Ciliated	HNRNPU	8.39854e-13	0.863363	0.654	0.262	2.61245e-08	Upregulated
Epithelium	Ciliated	NEAT1	1.66123e-11	0.863382	0.972	0.981	5.16742e-07	Upregulated
Epithelium	Ciliated	AGAP1	1.99146e-12	0.865973	0.927	0.897	6.19464e-08	Upregulated
Epithelium	Ciliated	SMC5	6.08454e-07	0.874272	0.694	0.449	0.0189266	Upregulated
Epithelium	Ciliated	CCDC6	2.45819e-10	0.879111	0.546	0.206	7.64646e-06	Upregulated
Epithelium	Ciliated	Z94721.1	3.86336e-08	0.897275	0.412	0.131	0.00120174	Upregulated
Epithelium	Ciliated	CDK14	1.40178e-08	0.907352	0.433	0.14	0.000436036	Upregulated
Epithelium	Ciliated	MAP3K5	2.11252e-09	0.913745	0.619	0.29	6.5712e-05	Upregulated
Epithelium	Ciliated	MTHFD1L	2.83165e-08	0.948646	0.513	0.215	0.000880814	Upregulated
Epithelium	Ciliated	PLK4	4.70844e-11	0.974955	0.28	0.019	1.46461e-06	Upregulated
Epithelium	Ciliated	AHI1	1.00101e-10	0.982808	0.892	0.748	3.11374e-06	Upregulated
Epithelium	Ciliated	SOD2	2.85073e-08	0.990057	0.64	0.336	0.000886747	Upregulated
Epithelium	Ciliated	SCMH1	2.52564e-07	1.01572	0.673	0.402	0.00785627	Upregulated
Epithelium	Ciliated	KCNQ3	3.62826e-09	1.02778	0.268	0.028	0.000112861	Upregulated
Epithelium	Ciliated	ITGA6	5.64003e-10	1.03121	0.642	0.336	1.75439e-05	Upregulated
Epithelium	Ciliated	MYO3A	2.94592e-10	1.04739	0.287	0.028	9.16357e-06	Upregulated
Epithelium	Ciliated	FOXN4	3.17738e-08	1.05961	0.315	0.075	0.000988356	Upregulated
Epithelium	Ciliated	GPX8	6.28593e-08	1.13057	0.289	0.056	0.0019553	Upregulated
Epithelium	Ciliated	STIL	5.97972e-11	1.18077	0.341	0.047	1.86005e-06	Upregulated
Epithelium	Ciliated	LINC01392	7.88445e-07	1.21785	0.325	0.103	0.0245254	Upregulated
Epithelium	Ciliated	E2F7	3.60777e-08	1.25192	0.428	0.15	0.00112223	Upregulated
Epithelium	Ciliated	FAM155A	1.02238e-08	1.27191	0.485	0.178	0.00031802	Upregulated
Epithelium	Ciliated	C3	2.64722e-09	1.31175	0.289	0.047	8.23443e-05	Upregulated
Epithelium	Ciliated	EZH2	5.20886e-07	1.32329	0.388	0.15	0.0162027	Upregulated
Epithelium	Ciliated	USP13	2.448e-10	1.3345	0.405	0.103	7.61474e-06	Upregulated
Epithelium	Ciliated	PLCE1	6.55393e-08	1.37542	0.591	0.308	0.00203867	Upregulated
Epithelium	Ciliated	LCN2	4.47907e-10	1.72706	0.296	0.037	1.39326e-05	Upregulated
Epithelium	Ciliated	CCDC171	5.97497e-08	1.72823	0.656	0.495	0.00185857	Upregulated
Epithelium	Ciliated	CCNO	5.43424e-11	1.7653	0.376	0.075	1.69037e-06	Upregulated
Epithelium	Ciliated	CDC20B	4.31809e-12	3.27048	0.318	0.028	1.34319e-07	Upregulated
Epithelium	Luminal	SEMA3E	7.797e-110	-1.09185	0.349	0.628	2.425e-105	Downregulated
Epithelium	Luminal	AC019117.1	8.4119e-57	-0.865717	0.268	0.39	2.6166e-52	Downregulated
Epithelium	Luminal	ROBO2	3.8987e-39	-0.703017	0.339	0.475	1.2127e-34	Downregulated
Epithelium	Luminal	FGF13	1.1989e-30	-0.661806	0.233	0.345	3.7294e-26	Downregulated
Epithelium	Luminal	KIAA1217	1.165e-107	-0.652116	0.917	0.969	3.625e-103	Downregulated
Epithelium	Luminal	CTNNA2	3.4793e-47	-0.645904	0.588	0.748	1.0823e-42	Downregulated
Epithelium	Luminal	NRCAM	7.9474e-68	-0.643544	0.538	0.673	2.4721e-63	Downregulated
Epithelium	Luminal	GPC6	1.3382e-45	-0.641183	0.44	0.597	4.1626e-41	Downregulated
Epithelium	Luminal	ZFP36L2	5.1463e-60	-0.638352	0.361	0.518	1.6008e-55	Downregulated
Epithelium	Luminal	AL109930.1	1.2971e-31	-0.628341	0.284	0.417	4.0348e-27	Downregulated
Epithelium	Luminal	GREM2	3.253e-32	-0.570436	0.32	0.479	1.0119e-27	Downregulated
Epithelium	Luminal	LINC01515	1.1335e-49	-0.56684	0.462	0.612	3.5259e-45	Downregulated
Epithelium	Luminal	NR6A1	1.5776e-44	-0.542973	0.491	0.642	4.9074e-40	Downregulated
Epithelium	Luminal	TSHZ2	2.8315e-37	-0.529831	0.465	0.616	8.8076e-33	Downregulated
Epithelium	Luminal	AUTS2	5.2885e-50	-0.529007	0.605	0.726	1.6451e-45	Downregulated
Epithelium	Luminal	SOX5-AS1	5.0755e-35	-0.524697	0.366	0.502	1.5788e-30	Downregulated
Epithelium	Luminal	AC008591.1	2.5068e-28	-0.521498	0.145	0.259	7.7975e-24	Downregulated
Epithelium	Luminal	RBMS3	3.6837e-31	-0.511164	0.345	0.46	1.1458e-26	Downregulated
Epithelium	Luminal	TSPOAP1-AS1	3.4874e-41	-0.509763	0.35	0.477	1.0848e-36	Downregulated
Epithelium	Luminal	THUMPD1	9.0025e-36	-0.505181	0.31	0.395	2.8003e-31	Downregulated
Epithelium	Luminal	AC108861.1	3.6975e-19	0.51341	0.276	0.167	1.1502e-14	Upregulated
Epithelium	Luminal	SLC39A8	2.3267e-34	0.514292	0.364	0.202	7.2375e-30	Upregulated
Epithelium	Luminal	GABRP	2.816e-26	0.522003	0.557	0.427	8.7593e-22	Upregulated
Epithelium	Luminal	PCAT1	1.1727e-23	0.530809	0.588	0.487	3.6478e-19	Upregulated
Epithelium	Luminal	GRAMD1C	4.8287e-16	0.532297	0.354	0.246	1.502e-11	Upregulated
Epithelium	Luminal	NAV3	1.8386e-21	0.534577	0.283	0.165	5.719e-17	Upregulated
Epithelium	Luminal	IDO1	8.989e-17	0.535535	0.278	0.179	2.7961e-12	Upregulated
Epithelium	Luminal	ADGRL2	1.1122e-23	0.561872	0.568	0.45	3.4597e-19	Upregulated
Epithelium	Luminal	C8orf34	7.1484e-30	0.579339	0.401	0.248	2.2236e-25	Upregulated
Epithelium	Luminal	GDA	1.1815e-28	0.583135	0.446	0.292	3.6751e-24	Upregulated
Epithelium	Luminal	SHROOM3	1.3503e-33	0.587428	0.713	0.596	4.2004e-29	Upregulated
Epithelium	Luminal	AL139383.1	5.2633e-24	0.598198	0.512	0.412	1.6372e-19	Upregulated
Epithelium	Luminal	CLDN10	1.4353e-22	0.599808	0.442	0.309	4.4646e-18	Upregulated
Epithelium	Luminal	AC015631.1	8.8642e-28	0.60526	0.35	0.214	2.7573e-23	Upregulated
Epithelium	Luminal	F3	1.2829e-53	0.611916	0.271	0.095	3.9906e-49	Upregulated
Epithelium	Luminal	CATSPERB	4.5891e-08	0.623592	0.276	0.21	0.0014275	Upregulated
Epithelium	Luminal	MGLL	2.1914e-49	0.635168	0.596	0.395	6.8166e-45	Upregulated
Epithelium	Luminal	CADM1	1.3331e-52	0.640828	0.779	0.653	4.1468e-48	Upregulated
Epithelium	Luminal	SLIT3	2.4891e-30	0.642294	0.322	0.181	7.7425e-26	Upregulated
Epithelium	Luminal	NPAS3	7.9797e-19	0.651375	0.944	0.973	2.4822e-14	Upregulated
Epithelium	Luminal	SLC7A2	1.4542e-32	0.657328	0.375	0.216	4.5235e-28	Upregulated
Epithelium	Luminal	ENPP3	1.1293e-18	0.657712	0.297	0.218	3.5128e-14	Upregulated
Epithelium	Luminal	DAB1	2.1184e-32	0.683466	0.42	0.267	6.5895e-28	Upregulated
Epithelium	Luminal	AGR2	5.862e-43	0.689612	0.34	0.166	1.8234e-38	Upregulated
Epithelium	Luminal	CD55	4.5285e-51	0.770525	0.315	0.13	1.4086e-46	Upregulated
Epithelium	Luminal	NEAT1	3.0989e-78	0.785428	0.908	0.845	9.6395e-74	Upregulated
Epithelium	Luminal	NRXN3	2.5221e-34	0.814146	0.565	0.457	7.8451e-30	Upregulated
Epithelium	Luminal	KMO	2.3078e-37	0.821141	0.277	0.135	7.1786e-33	Upregulated
Epithelium	Luminal	ARHGAP26	8.913e-81	0.88022	0.732	0.517	2.7725e-76	Upregulated
Epithelium	Luminal	RGS6	1.2074e-32	0.887031	0.414	0.269	3.7556e-28	Upregulated
Epithelium	Luminal	KCNMA1	2.644e-54	0.895537	0.546	0.339	8.2243e-50	Upregulated
Epithelium	Luminal	INPP4B	2.6455e-20	0.916442	0.334	0.239	8.2292e-16	Upregulated
Epithelium	Luminal	AC246817.1	1.9885e-79	0.98081	0.395	0.153	6.1853e-75	Upregulated
Epithelium	Luminal	RIMKLB	1.8055e-11	1.05206	0.48	0.419	5.6163e-07	Upregulated
Epithelium	Luminal	CPM	1.349e-75	1.05744	0.742	0.575	4.1962e-71	Upregulated
Epithelium	Luminal	SLPI	8.3394e-56	1.06387	0.405	0.195	2.594e-51	Upregulated
Epithelium	Luminal	AL049828.1	2.5496e-36	1.52847	0.691	0.629	7.9309e-32	Upregulated
Epithelium	Luminal	PAEP	5.3448e-44	2.3362	0.277	0.388	1.6625e-39	Upregulated
Epithelium	SOX9+ LGR5-	SEMA3E	0	-1.07421	0.327	0.642	0	Downregulated
Epithelium	SOX9+ LGR5-	GPC6	6.977e-266	-0.878221	0.376	0.63	2.17e-261	Downregulated
Epithelium	SOX9+ LGR5-	LGR5	1.249e-193	-0.804154	0.193	0.403	3.884e-189	Downregulated
Epithelium	SOX9+ LGR5-	AC008591.1	2.278e-170	-0.784174	0.277	0.467	7.086e-166	Downregulated
Epithelium	SOX9+ LGR5-	AC019117.1	9.623e-104	-0.761627	0.307	0.415	2.993e-99	Downregulated
Epithelium	SOX9+ LGR5-	CTNNA2	1.461e-219	-0.751744	0.688	0.87	4.544e-215	Downregulated
Epithelium	SOX9+ LGR5-	NRCAM	3.767e-202	-0.723418	0.375	0.571	1.172e-197	Downregulated
Epithelium	SOX9+ LGR5-	KIAA1217	2.428e-302	-0.698728	0.839	0.935	7.552e-298	Downregulated
Epithelium	SOX9+ LGR5-	AL356113.1	2.154e-137	-0.638278	0.19	0.336	6.7e-133	Downregulated
Epithelium	SOX9+ LGR5-	ZFP36L2	1.992e-180	-0.632527	0.368	0.558	6.195e-176	Downregulated
Epithelium	SOX9+ LGR5-	AUTS2	4.146e-195	-0.613483	0.59	0.765	1.29e-190	Downregulated
Epithelium	SOX9+ LGR5-	FRAS1	8.14e-191	-0.609294	0.602	0.756	2.532e-186	Downregulated
Epithelium	SOX9+ LGR5-	SOX5-AS1	4.209e-112	-0.591548	0.311	0.444	1.309e-107	Downregulated
Epithelium	SOX9+ LGR5-	AC025887.2	3.593e-98	-0.586948	0.151	0.268	1.1177e-93	Downregulated
Epithelium	SOX9+ LGR5-	FILIP1L	3.124e-130	-0.585155	0.562	0.695	9.717e-126	Downregulated
Epithelium	SOX9+ LGR5-	UNC79	1.677e-119	-0.557872	0.166	0.303	5.215e-115	Downregulated
Epithelium	SOX9+ LGR5-	AL109930.1	5.7492e-73	-0.554797	0.24	0.366	1.7883e-68	Downregulated
Epithelium	SOX9+ LGR5-	AC008937.2	6.605e-136	-0.553176	0.385	0.544	2.054e-131	Downregulated
Epithelium	SOX9+ LGR5-	TSPOAP1-AS1	4.211e-133	-0.540804	0.412	0.575	1.31e-128	Downregulated
Epithelium	SOX9+ LGR5-	CFI	8.674e-143	-0.536588	0.4	0.573	2.698e-138	Downregulated
Epithelium	SOX9+ LGR5-	AC120193.1	4.1e-148	-0.516566	0.744	0.862	1.275e-143	Downregulated
Epithelium	SOX9+ LGR5-	FGF13	1.9198e-69	-0.513414	0.403	0.528	5.9717e-65	Downregulated
Epithelium	SOX9+ LGR5-	LINC01515	8.517e-125	-0.507195	0.513	0.659	2.649e-120	Downregulated
Epithelium	SOX9+ LGR5-	SOX5	4.153e-247	-0.502511	0.884	0.977	1.292e-242	Downregulated
Epithelium	SOX9+ LGR5-	MAP3K5	5.5081e-22	0.510639	0.408	0.398	1.7134e-17	Upregulated
Epithelium	SOX9+ LGR5-	IL6ST	1.9785e-55	0.51262	0.438	0.318	6.1543e-51	Upregulated
Epithelium	SOX9+ LGR5-	AL365295.1	1.0298e-52	0.512787	0.417	0.327	3.2034e-48	Upregulated
Epithelium	SOX9+ LGR5-	LINC01480	2.4648e-59	0.517907	0.362	0.243	7.6671e-55	Upregulated
Epithelium	SOX9+ LGR5-	LINC02814	5.0251e-78	0.523378	0.477	0.339	1.5631e-73	Upregulated
Epithelium	SOX9+ LGR5-	KIF13B	1.129e-121	0.527414	0.698	0.554	3.512e-117	Upregulated
Epithelium	SOX9+ LGR5-	A2ML1-AS1	5.0745e-19	0.531519	0.327	0.358	1.5785e-14	Upregulated
Epithelium	SOX9+ LGR5-	TMEM101	6.858e-189	0.535026	0.819	0.792	2.133e-184	Upregulated
Epithelium	SOX9+ LGR5-	MALAT1	3.04e-113	0.547517	1	1	9.455e-109	Upregulated
Epithelium	SOX9+ LGR5-	FAM189A2	2.2244e-87	0.553303	0.494	0.358	6.9191e-83	Upregulated
Epithelium	SOX9+ LGR5-	SHROOM3	2.9967e-86	0.579214	0.565	0.431	9.3214e-82	Upregulated
Epithelium	SOX9+ LGR5-	SLIT3	1.0903e-50	0.58627	0.315	0.212	3.3913e-46	Upregulated
Epithelium	SOX9+ LGR5-	MFSD2A	8.245e-141	0.592326	0.321	0.14	2.565e-136	Upregulated
Epithelium	SOX9+ LGR5-	SMAD9	4.269e-117	0.594998	0.605	0.506	1.328e-112	Upregulated
Epithelium	SOX9+ LGR5-	GABRP	1.523e-105	0.60127	0.591	0.444	4.737e-101	Upregulated
Epithelium	SOX9+ LGR5-	CLDN10	1.7211e-33	0.610197	0.309	0.272	5.3537e-29	Upregulated
Epithelium	SOX9+ LGR5-	PAPSS1	2.041e-129	0.611704	0.673	0.549	6.349e-125	Upregulated
Epithelium	SOX9+ LGR5-	PCAT1	8.087e-121	0.628383	0.702	0.611	2.516e-116	Upregulated
Epithelium	SOX9+ LGR5-	AL139383.1	7.2696e-72	0.632841	0.411	0.292	2.2613e-67	Upregulated
Epithelium	SOX9+ LGR5-	B4GALNT3	5.5119e-90	0.63483	0.547	0.405	1.7145e-85	Upregulated
Epithelium	SOX9+ LGR5-	MDM2	1.001e-103	0.642561	0.626	0.524	3.114e-99	Upregulated
Epithelium	SOX9+ LGR5-	ERG	4.476e-132	0.660559	0.41	0.219	1.392e-127	Upregulated
Epithelium	SOX9+ LGR5-	MTCL1	2.346e-165	0.819613	0.392	0.196	7.298e-161	Upregulated
Epithelium	SOX9+ LGR5-	KMO	1.033e-118	0.829453	0.464	0.313	3.212e-114	Upregulated
Epithelium	SOX9+ LGR5-	NPAS3	5.767e-193	0.853721	0.925	0.977	1.794e-188	Upregulated
Epithelium	SOX9+ LGR5-	AC246817.2	1.568e-185	0.866156	0.256	0.073	4.877e-181	Upregulated
Epithelium	SOX9+ LGR5-	CPM	6.273e-237	0.902745	0.79	0.739	1.951e-232	Upregulated
Epithelium	SOX9+ LGR5-	NEAT1	1.579e-307	1.04945	0.866	0.77	4.912e-303	Upregulated
Epithelium	SOX9+ LGR5-	ARHGAP26	9.602e-271	1.05466	0.672	0.469	2.987e-266	Upregulated
Epithelium	SOX9+ LGR5-	RIMKLB	8.6359e-27	1.07296	0.426	0.395	2.6863e-22	Upregulated
Epithelium	SOX9+ LGR5-	SLPI	7.805e-162	1.08113	0.297	0.116	2.428e-157	Upregulated
Epithelium	SOX9+ LGR5-	AC246817.1	0	1.29026	0.571	0.283	0	Upregulated
Epithelium	SOX9+ LGR5-	AC078845.1	0	1.76802	0.322	0.066	0	Upregulated
Epithelium	SOX9+ LGR5-	PAEP	2.492e-208	2.66993	0.289	0.419	7.752e-204	Upregulated
Epithelium	SOX9+ LRG5+	HMCN1	0	-1.83477	0.196	0.553	0	Downregulated
Epithelium	SOX9+ LRG5+	SEMA3E	4.17407e-189	-1.31681	0.213	0.492	1.29839e-184	Downregulated
Epithelium	SOX9+ LRG5+	AC019117.1	4.41568e-142	-1.11605	0.258	0.49	1.37354e-137	Downregulated
Epithelium	SOX9+ LRG5+	ROBO2	2.85164e-116	-1.01219	0.313	0.528	8.87032e-112	Downregulated
Epithelium	SOX9+ LRG5+	AC107223.1	6.99938e-123	-0.93697	0.207	0.418	2.17723e-118	Downregulated
Epithelium	SOX9+ LRG5+	KIAA1217	3.0224e-291	-0.851043	0.882	0.983	9.40148e-287	Downregulated
Epithelium	SOX9+ LRG5+	DIAPH3	1.75314e-99	-0.826731	0.156	0.327	5.45331e-95	Downregulated
Epithelium	SOX9+ LRG5+	SOX5-AS1	4.39885e-122	-0.815156	0.342	0.578	1.36831e-117	Downregulated
Epithelium	SOX9+ LRG5+	CCSER1	1.99402e-204	-0.801625	0.84	0.958	6.20261e-200	Downregulated
Epithelium	SOX9+ LRG5+	AL356113.1	3.31258e-131	-0.788972	0.213	0.438	1.03041e-126	Downregulated
Epithelium	SOX9+ LRG5+	CBLB	3.33226e-136	-0.781524	0.733	0.842	1.03653e-131	Downregulated
Epithelium	SOX9+ LRG5+	CTNNA2	3.38127e-51	-0.720274	0.354	0.512	1.05178e-46	Downregulated
Epithelium	SOX9+ LRG5+	THUMPD1	2.82277e-91	-0.715227	0.316	0.499	8.78049e-87	Downregulated
Epithelium	SOX9+ LRG5+	FILIP1L	1.061e-88	-0.700322	0.539	0.696	3.30033e-84	Downregulated
Epithelium	SOX9+ LRG5+	AC074033.1	2.46373e-111	-0.696777	0.595	0.789	7.66367e-107	Downregulated
Epithelium	SOX9+ LRG5+	ESR1	2.5818e-199	-0.690798	0.903	0.992	8.03094e-195	Downregulated
Epithelium	SOX9+ LRG5+	SOX5	9.6832e-207	-0.687769	0.842	0.985	3.01206e-202	Downregulated
Epithelium	SOX9+ LRG5+	STARD4-AS1	8.55398e-106	-0.669811	0.299	0.508	2.6608e-101	Downregulated
Epithelium	SOX9+ LRG5+	PIK3R3	7.48112e-100	-0.657444	0.268	0.475	2.32708e-95	Downregulated
Epithelium	SOX9+ LRG5+	TSPOAP1-AS1	2.00151e-96	-0.648801	0.295	0.479	6.22588e-92	Downregulated
Epithelium	SOX9+ LRG5+	CERNA2	1.48928e-72	-0.645065	0.388	0.57	4.63256e-68	Downregulated
Epithelium	SOX9+ LRG5+	PLCB1	3.46357e-118	-0.642565	0.833	0.949	1.07738e-113	Downregulated
Epithelium	SOX9+ LRG5+	NFIA	1.55226e-108	-0.638999	0.508	0.706	4.82845e-104	Downregulated
Epithelium	SOX9+ LRG5+	UBE2D2	2.34741e-192	-0.611563	0.978	0.998	7.30184e-188	Downregulated
Epithelium	SOX9+ LRG5+	TMLHE	1.49981e-81	-0.609168	0.628	0.772	4.6653e-77	Downregulated
Epithelium	SOX9+ LRG5+	KCTD1	1.04236e-104	-0.602754	0.716	0.872	3.24236e-100	Downregulated
Epithelium	SOX9+ LRG5+	PRIM2	4.49161e-81	-0.59354	0.433	0.562	1.39716e-76	Downregulated
Epithelium	SOX9+ LRG5+	NR6A1	1.12747e-94	-0.584519	0.6	0.763	3.50711e-90	Downregulated
Epithelium	SOX9+ LRG5+	COL3A1	9.51576e-77	-0.584384	0.413	0.574	2.95997e-72	Downregulated
Epithelium	SOX9+ LRG5+	CFI	1.94833e-111	-0.581282	0.585	0.786	6.06049e-107	Downregulated
Epithelium	SOX9+ LRG5+	AC120193.1	1.60318e-81	-0.574512	0.466	0.661	4.98686e-77	Downregulated
Epithelium	SOX9+ LRG5+	AC002429.2	3.99685e-81	-0.565759	0.581	0.734	1.24326e-76	Downregulated
Epithelium	SOX9+ LRG5+	RBMS3-AS2	1.54298e-49	-0.561648	0.218	0.347	4.79958e-45	Downregulated
Epithelium	SOX9+ LRG5+	ACSM3	8.30433e-75	-0.560719	0.415	0.618	2.58315e-70	Downregulated
Epithelium	SOX9+ LRG5+	ACSM1	5.13955e-65	-0.55897	0.223	0.386	1.59871e-60	Downregulated
Epithelium	SOX9+ LRG5+	KANK1	9.52431e-78	-0.551701	0.601	0.722	2.96263e-73	Downregulated
Epithelium	SOX9+ LRG5+	SFRP4	2.86541e-72	-0.550402	0.317	0.511	8.91315e-68	Downregulated
Epithelium	SOX9+ LRG5+	AP001628.1	2.73041e-53	-0.54562	0.298	0.384	8.49322e-49	Downregulated
Epithelium	SOX9+ LRG5+	LRMDA	1.98318e-88	-0.545156	0.669	0.83	6.16888e-84	Downregulated
Epithelium	SOX9+ LRG5+	MAP2K6	6.88837e-77	-0.537355	0.348	0.558	2.1427e-72	Downregulated
Epithelium	SOX9+ LRG5+	FRAS1	8.33622e-81	-0.53644	0.511	0.712	2.59306e-76	Downregulated
Epithelium	SOX9+ LRG5+	AC019117.2	3.09892e-51	-0.535407	0.276	0.431	9.63949e-47	Downregulated
Epithelium	SOX9+ LRG5+	LINC01515	1.07297e-61	-0.519631	0.333	0.497	3.33757e-57	Downregulated
Epithelium	SOX9+ LRG5+	ERBB4	2.37295e-63	-0.518554	0.711	0.845	7.38129e-59	Downregulated
Epithelium	SOX9+ LRG5+	MDK	1.04994e-71	-0.513136	0.402	0.559	3.26594e-67	Downregulated
Epithelium	SOX9+ LRG5+	ERI2	2.16182e-50	-0.507652	0.248	0.361	6.72455e-46	Downregulated
Epithelium	SOX9+ LRG5+	NRCAM	7.43771e-52	-0.506126	0.511	0.638	2.31357e-47	Downregulated
Epithelium	SOX9+ LRG5+	STXBP6	1.63983e-88	-0.500482	0.542	0.763	5.10085e-84	Downregulated
Epithelium	SOX9+ LRG5+	DGKH	1.23875e-56	0.500322	0.769	0.648	3.85326e-52	Upregulated
Epithelium	SOX9+ LRG5+	SHROOM3	1.21666e-28	0.501307	0.719	0.64	3.78454e-24	Upregulated
Epithelium	SOX9+ LRG5+	PAPOLA	1.03034e-24	0.502007	0.592	0.497	3.20498e-20	Upregulated
Epithelium	SOX9+ LRG5+	SNX9	1.36749e-52	0.505915	0.566	0.394	4.25373e-48	Upregulated
Epithelium	SOX9+ LRG5+	SLC39A8	2.20958e-37	0.506088	0.277	0.157	6.87312e-33	Upregulated
Epithelium	SOX9+ LRG5+	PDLIM5	1.97161e-50	0.50815	0.697	0.558	6.1329e-46	Upregulated
Epithelium	SOX9+ LRG5+	ATXN1	3.34568e-40	0.5082	0.729	0.624	1.04071e-35	Upregulated
Epithelium	SOX9+ LRG5+	ACSL4	9.89668e-39	0.508766	0.38	0.239	3.07846e-34	Upregulated
Epithelium	SOX9+ LRG5+	ADGRL2	2.30407e-32	0.516337	0.548	0.429	7.16703e-28	Upregulated
Epithelium	SOX9+ LRG5+	AC015631.1	1.71579e-26	0.52184	0.284	0.188	5.33715e-22	Upregulated
Epithelium	SOX9+ LRG5+	IL6ST	1.65331e-34	0.522871	0.367	0.235	5.14278e-30	Upregulated
Epithelium	SOX9+ LRG5+	ITGAV	4.23079e-32	0.525692	0.545	0.421	1.31603e-27	Upregulated
Epithelium	SOX9+ LRG5+	MB21D2	7.45425e-52	0.52573	0.26	0.117	2.31872e-47	Upregulated
Epithelium	SOX9+ LRG5+	KRT7	2.01953e-44	0.531229	0.317	0.173	6.28194e-40	Upregulated
Epithelium	SOX9+ LRG5+	IL1R1	3.59124e-41	0.539157	0.443	0.294	1.11709e-36	Upregulated
Epithelium	SOX9+ LRG5+	SESTD1	3.33317e-62	0.540448	0.673	0.51	1.03682e-57	Upregulated
Epithelium	SOX9+ LRG5+	MACC1	9.32101e-47	0.543749	0.577	0.416	2.89939e-42	Upregulated
Epithelium	SOX9+ LRG5+	VMP1	1.84227e-58	0.549067	0.798	0.685	5.73057e-54	Upregulated
Epithelium	SOX9+ LRG5+	TNFAIP2	1.63424e-26	0.551219	0.582	0.503	5.08347e-22	Upregulated
Epithelium	SOX9+ LRG5+	GULP1	8.90739e-41	0.552026	0.551	0.406	2.77073e-36	Upregulated
Epithelium	SOX9+ LRG5+	ITGB8	1.15893e-56	0.563833	0.914	0.895	3.60497e-52	Upregulated
Epithelium	SOX9+ LRG5+	RGS6	3.29279e-24	0.564153	0.402	0.297	1.02426e-19	Upregulated
Epithelium	SOX9+ LRG5+	PMEPA1	6.19492e-28	0.564181	0.459	0.391	1.92699e-23	Upregulated
Epithelium	SOX9+ LRG5+	MYO5B	2.35328e-32	0.566281	0.524	0.402	7.3201e-28	Upregulated
Epithelium	SOX9+ LRG5+	GRAMD1C	6.67873e-26	0.567674	0.342	0.237	2.07749e-21	Upregulated
Epithelium	SOX9+ LRG5+	NABP1	3.92795e-48	0.577332	0.355	0.205	1.22183e-43	Upregulated
Epithelium	SOX9+ LRG5+	GLS	4.55271e-32	0.579559	0.35	0.227	1.41617e-27	Upregulated
Epithelium	SOX9+ LRG5+	USP53	7.70509e-54	0.579916	0.67	0.518	2.39674e-49	Upregulated
Epithelium	SOX9+ LRG5+	BICC1	1.51265e-32	0.582862	0.306	0.185	4.70524e-28	Upregulated
Epithelium	SOX9+ LRG5+	EZR	2.35981e-53	0.594469	0.52	0.346	7.34044e-49	Upregulated
Epithelium	SOX9+ LRG5+	MET	7.48529e-57	0.594596	0.697	0.554	2.32837e-52	Upregulated
Epithelium	SOX9+ LRG5+	RALGPS2	6.06015e-64	0.596041	0.5	0.308	1.88507e-59	Upregulated
Epithelium	SOX9+ LRG5+	ANXA2	8.38172e-47	0.596559	0.649	0.517	2.60722e-42	Upregulated
Epithelium	SOX9+ LRG5+	SOD2	2.23292e-45	0.596647	0.589	0.434	6.94573e-41	Upregulated
Epithelium	SOX9+ LRG5+	MIR31HG	1.06457e-13	0.598558	0.65	0.614	3.31145e-09	Upregulated
Epithelium	SOX9+ LRG5+	ITGA3	5.31249e-51	0.599214	0.357	0.199	1.6525e-46	Upregulated
Epithelium	SOX9+ LRG5+	NFKBIZ	1.79058e-61	0.599864	0.296	0.135	5.56979e-57	Upregulated
Epithelium	SOX9+ LRG5+	GPRC5A	1.62728e-63	0.601184	0.306	0.136	5.06181e-59	Upregulated
Epithelium	SOX9+ LRG5+	CADM1	1.75595e-55	0.607738	0.704	0.574	5.46204e-51	Upregulated
Epithelium	SOX9+ LRG5+	MUC16	7.08388e-32	0.61019	0.743	0.67	2.20351e-27	Upregulated
Epithelium	SOX9+ LRG5+	MYO1E	1.10316e-40	0.615427	0.625	0.498	3.43148e-36	Upregulated
Epithelium	SOX9+ LRG5+	B4GALNT3	1.28152e-41	0.628528	0.493	0.355	3.9863e-37	Upregulated
Epithelium	SOX9+ LRG5+	F3	1.43826e-64	0.632587	0.265	0.106	4.47386e-60	Upregulated
Epithelium	SOX9+ LRG5+	CA8	1.68209e-67	0.632904	0.347	0.166	5.2323e-63	Upregulated
Epithelium	SOX9+ LRG5+	A2ML1-AS1	1.49324e-10	0.640151	0.346	0.345	4.64489e-06	Upregulated
Epithelium	SOX9+ LRG5+	SPON1	4.88382e-47	0.647736	0.325	0.183	1.51916e-42	Upregulated
Epithelium	SOX9+ LRG5+	ERN1	4.85733e-54	0.649607	0.255	0.114	1.51092e-49	Upregulated
Epithelium	SOX9+ LRG5+	RIMS2	3.61106e-55	0.656565	0.343	0.178	1.12326e-50	Upregulated
Epithelium	SOX9+ LRG5+	DACH1	1.42066e-52	0.671091	0.338	0.184	4.41912e-48	Upregulated
Epithelium	SOX9+ LRG5+	SAT1	5.94868e-72	0.676441	0.853	0.755	1.8504e-67	Upregulated
Epithelium	SOX9+ LRG5+	PLAUR	1.50389e-69	0.67756	0.277	0.11	4.67801e-65	Upregulated
Epithelium	SOX9+ LRG5+	ITGB6	2.27152e-30	0.681009	0.364	0.252	7.06578e-26	Upregulated
Epithelium	SOX9+ LRG5+	SYT14	4.0118e-51	0.69574	0.613	0.473	1.24791e-46	Upregulated
Epithelium	SOX9+ LRG5+	ARHGAP26	3.1404e-66	0.704777	0.717	0.588	9.76853e-62	Upregulated
Epithelium	SOX9+ LRG5+	RTKN2	2.16662e-22	0.705329	0.264	0.199	6.7395e-18	Upregulated
Epithelium	SOX9+ LRG5+	NPAS3	2.05799e-19	0.70851	0.803	0.852	6.4016e-15	Upregulated
Epithelium	SOX9+ LRG5+	SAMD4A	1.47093e-47	0.711954	0.362	0.208	4.57546e-43	Upregulated
Epithelium	SOX9+ LRG5+	CATSPERB	1.50254e-24	0.71818	0.332	0.247	4.6738e-20	Upregulated
Epithelium	SOX9+ LRG5+	MALT1	2.21552e-29	0.728269	0.441	0.333	6.89159e-25	Upregulated
Epithelium	SOX9+ LRG5+	CDK14	2.62743e-58	0.729614	0.421	0.252	8.17288e-54	Upregulated
Epithelium	SOX9+ LRG5+	C3	3.92778e-83	0.740529	0.256	0.082	1.22177e-78	Upregulated
Epithelium	SOX9+ LRG5+	BACH2	1.46882e-60	0.76289	0.268	0.114	4.56891e-56	Upregulated
Epithelium	SOX9+ LRG5+	CPM	3.44502e-39	0.766413	0.504	0.377	1.07161e-34	Upregulated
Epithelium	SOX9+ LRG5+	NRXN3	4.66766e-52	0.782708	0.502	0.406	1.45192e-47	Upregulated
Epithelium	SOX9+ LRG5+	MAP3K5	1.22267e-59	0.78369	0.669	0.54	3.80324e-55	Upregulated
Epithelium	SOX9+ LRG5+	KLF6	1.43269e-118	0.796655	0.317	0.092	4.45652e-114	Upregulated
Epithelium	SOX9+ LRG5+	KCNMA1	6.39387e-57	0.800508	0.557	0.392	1.98888e-52	Upregulated
Epithelium	SOX9+ LRG5+	THSD4	1.56868e-31	0.822308	0.771	0.779	4.87953e-27	Upregulated
Epithelium	SOX9+ LRG5+	THSD7A	2.63251e-43	0.837085	0.469	0.331	8.18869e-39	Upregulated
Epithelium	SOX9+ LRG5+	DAB1	4.66564e-72	0.844572	0.336	0.157	1.45129e-67	Upregulated
Epithelium	SOX9+ LRG5+	EFNA5	6.41469e-45	0.857844	0.404	0.269	1.99535e-40	Upregulated
Epithelium	SOX9+ LRG5+	CD44	2.36925e-85	0.859164	0.501	0.298	7.36978e-81	Upregulated
Epithelium	SOX9+ LRG5+	AC025580.2	2.05132e-77	0.861478	0.329	0.149	6.38085e-73	Upregulated
Epithelium	SOX9+ LRG5+	ADAMTS9-AS1	7.0919e-45	0.874521	0.253	0.126	2.20601e-40	Upregulated
Epithelium	SOX9+ LRG5+	CLDN10	7.91852e-62	0.888493	0.542	0.376	2.46313e-57	Upregulated
Epithelium	SOX9+ LRG5+	CLDN10-AS1	2.81732e-59	0.902613	0.307	0.157	8.76354e-55	Upregulated
Epithelium	SOX9+ LRG5+	LAMB3	1.23054e-104	0.907348	0.294	0.091	3.82773e-100	Upregulated
Epithelium	SOX9+ LRG5+	SLC7A2	1.22909e-95	0.912428	0.357	0.145	3.82322e-91	Upregulated
Epithelium	SOX9+ LRG5+	THRB	2.36128e-91	0.954582	0.415	0.202	7.34499e-87	Upregulated
Epithelium	SOX9+ LRG5+	IGF2BP2	1.37014e-172	0.962897	0.737	0.469	4.26195e-168	Upregulated
Epithelium	SOX9+ LRG5+	NEAT1	7.15562e-140	0.974154	0.96	0.924	2.22583e-135	Upregulated
Epithelium	SOX9+ LRG5+	DLGAP1	3.86081e-33	1.00269	0.595	0.509	1.20094e-28	Upregulated
Epithelium	SOX9+ LRG5+	CD55	9.83944e-164	1.21341	0.433	0.145	3.06066e-159	Upregulated
Epithelium	SOX9+ LRG5+	RIMKLB	3.94003e-25	1.25271	0.497	0.431	1.22558e-20	Upregulated
Epithelium	SOX9+ LRG5+	SLPI	6.52523e-174	1.28487	0.459	0.156	2.02974e-169	Upregulated
Epithelium	SOX9+ LRG5+	ITGA2	2.02944e-105	1.40518	0.394	0.197	6.31278e-101	Upregulated
Epithelium	SOX9+ LRG5+	LAMC2	4.53296e-98	1.48973	0.413	0.204	1.41002e-93	Upregulated
Epithelium	SOX9+ LRG5+	AL049828.1	1.48083e-56	1.50605	0.658	0.568	4.60628e-52	Upregulated
Epithelium	SOX9+ LRG5+	ADAMTS9	3.71139e-119	1.75371	0.465	0.238	1.15446e-114	Upregulated
Epithelium	SOX9+ LRG5+	PAEP	1.75046e-65	2.42189	0.449	0.488	5.44497e-61	Upregulated
Epithelium	SOX9+ cyclic	SEMA3E	3.56783e-270	-1.17781	0.349	0.686	1.10981e-265	Downregulated
Epithelium	SOX9+ cyclic	AC019117.1	7.1814e-209	-1.17118	0.296	0.566	2.23385e-204	Downregulated
Epithelium	SOX9+ cyclic	ROBO2	1.07057e-164	-1.00002	0.173	0.407	3.33011e-160	Downregulated
Epithelium	SOX9+ cyclic	HMCN1	4.53476e-122	-0.996651	0.15	0.312	1.41058e-117	Downregulated
Epithelium	SOX9+ cyclic	SOX5	0	-0.864898	0.726	0.972	0	Downregulated
Epithelium	SOX9+ cyclic	AL139807.1	2.33033e-171	-0.839959	0.481	0.742	7.24874e-167	Downregulated
Epithelium	SOX9+ cyclic	LGR5	3.91389e-193	-0.828787	0.272	0.58	1.21745e-188	Downregulated
Epithelium	SOX9+ cyclic	GPC6	1.89806e-179	-0.82684	0.496	0.77	5.9041e-175	Downregulated
Epithelium	SOX9+ cyclic	CTNNA2	4.01366e-145	-0.813427	0.505	0.761	1.24849e-140	Downregulated
Epithelium	SOX9+ cyclic	NRCAM	3.08294e-192	-0.796436	0.431	0.717	9.5898e-188	Downregulated
Epithelium	SOX9+ cyclic	KIAA1217	3.18972e-257	-0.748353	0.846	0.959	9.92195e-253	Downregulated
Epithelium	SOX9+ cyclic	DIAPH3	4.14862e-207	-0.74125	0.469	0.781	1.29047e-202	Downregulated
Epithelium	SOX9+ cyclic	KCTD1	1.05857e-144	-0.730714	0.476	0.713	3.29278e-140	Downregulated
Epithelium	SOX9+ cyclic	SOX5-AS1	5.2012e-121	-0.722107	0.253	0.464	1.61789e-116	Downregulated
Epithelium	SOX9+ cyclic	AC074033.1	2.11089e-151	-0.712966	0.589	0.81	6.56613e-147	Downregulated
Epithelium	SOX9+ cyclic	ASPN	1.31767e-132	-0.708562	0.316	0.553	4.09875e-128	Downregulated
Epithelium	SOX9+ cyclic	XKR4	7.99995e-107	-0.70509	0.125	0.297	2.48846e-102	Downregulated
Epithelium	SOX9+ cyclic	PKHD1L1	1.62694e-123	-0.69747	0.259	0.499	5.06076e-119	Downregulated
Epithelium	SOX9+ cyclic	ECM2	8.63148e-125	-0.693184	0.319	0.545	2.68491e-120	Downregulated
Epithelium	SOX9+ cyclic	FRAS1	5.39903e-155	-0.692779	0.544	0.773	1.67942e-150	Downregulated
Epithelium	SOX9+ cyclic	NR6A1	4.65303e-140	-0.686522	0.458	0.69	1.44737e-135	Downregulated
Epithelium	SOX9+ cyclic	AC019117.2	2.09076e-98	-0.683822	0.301	0.489	6.50351e-94	Downregulated
Epithelium	SOX9+ cyclic	CCSER1	1.4714e-155	-0.672132	0.706	0.894	4.57693e-151	Downregulated
Epithelium	SOX9+ cyclic	FILIP1L	5.32235e-149	-0.671964	0.627	0.847	1.65557e-144	Downregulated
Epithelium	SOX9+ cyclic	CENPP	2.59929e-158	-0.661066	0.488	0.757	8.08535e-154	Downregulated
Epithelium	SOX9+ cyclic	OGN	1.48385e-116	-0.658043	0.312	0.536	4.61567e-112	Downregulated
Epithelium	SOX9+ cyclic	ERBB4	5.77126e-70	-0.652092	0.386	0.565	1.79521e-65	Downregulated
Epithelium	SOX9+ cyclic	ATAD2	2.18217e-153	-0.649477	0.43	0.699	6.78785e-149	Downregulated
Epithelium	SOX9+ cyclic	PLCB1	2.95511e-222	-0.645302	0.891	0.981	9.19218e-218	Downregulated
Epithelium	SOX9+ cyclic	OMD	7.8776e-118	-0.644851	0.29	0.513	2.45041e-113	Downregulated
Epithelium	SOX9+ cyclic	POLQ	2.58642e-126	-0.600438	0.359	0.603	8.0453e-122	Downregulated
Epithelium	SOX9+ cyclic	PRIM2	5.50603e-131	-0.600153	0.522	0.748	1.71271e-126	Downregulated
Epithelium	SOX9+ cyclic	MIR924HG	1.82317e-172	-0.584072	0.504	0.795	5.67115e-168	Downregulated
Epithelium	SOX9+ cyclic	RDH10-AS1	1.56248e-75	-0.580941	0.303	0.488	4.86025e-71	Downregulated
Epithelium	SOX9+ cyclic	BRIP1	7.57715e-125	-0.570343	0.419	0.67	2.35695e-120	Downregulated
Epithelium	SOX9+ cyclic	HMGA2-AS1	9.46221e-86	-0.569154	0.358	0.557	2.94331e-81	Downregulated
Epithelium	SOX9+ cyclic	GPR137C	3.4215e-99	-0.565058	0.245	0.448	1.06429e-94	Downregulated
Epithelium	SOX9+ cyclic	FANCA	2.49441e-101	-0.564176	0.362	0.57	7.75911e-97	Downregulated
Epithelium	SOX9+ cyclic	AC008937.2	2.02386e-93	-0.563716	0.411	0.606	6.29543e-89	Downregulated
Epithelium	SOX9+ cyclic	CFI	7.99289e-116	-0.557465	0.38	0.614	2.48627e-111	Downregulated
Epithelium	SOX9+ cyclic	PCLAF	1.27807e-95	-0.553634	0.247	0.442	3.97555e-91	Downregulated
Epithelium	SOX9+ cyclic	TSPOAP1-AS1	2.00403e-82	-0.54634	0.391	0.58	6.23373e-78	Downregulated
Epithelium	SOX9+ cyclic	HIBCH	2.11002e-134	-0.541647	0.743	0.913	6.56343e-130	Downregulated
Epithelium	SOX9+ cyclic	GLRA2	5.29106e-58	-0.540783	0.167	0.301	1.64584e-53	Downregulated
Epithelium	SOX9+ cyclic	HELLS	2.51417e-109	-0.539587	0.396	0.628	7.82058e-105	Downregulated
Epithelium	SOX9+ cyclic	AL356113.1	4.65997e-81	-0.536068	0.219	0.392	1.44953e-76	Downregulated
Epithelium	SOX9+ cyclic	AL109930.1	3.33121e-44	-0.533902	0.274	0.398	1.03621e-39	Downregulated
Epithelium	SOX9+ cyclic	AC025887.2	8.25009e-56	-0.532395	0.179	0.307	2.56627e-51	Downregulated
Epithelium	SOX9+ cyclic	MIR181A2HG	4.36601e-82	-0.531593	0.369	0.552	1.35809e-77	Downregulated
Epithelium	SOX9+ cyclic	TMPO	2.19056e-117	-0.528892	0.498	0.726	6.81394e-113	Downregulated
Epithelium	SOX9+ cyclic	LINC01515	6.4668e-115	-0.52368	0.537	0.763	2.01156e-110	Downregulated
Epithelium	SOX9+ cyclic	FGF9	1.47592e-93	-0.523341	0.19	0.382	4.59099e-89	Downregulated
Epithelium	SOX9+ cyclic	STARD4-AS1	7.39435e-88	-0.522483	0.274	0.465	2.30009e-83	Downregulated
Epithelium	SOX9+ cyclic	MEIS1	5.28471e-117	-0.519605	0.642	0.845	1.64386e-112	Downregulated
Epithelium	SOX9+ cyclic	AUTS2	3.39603e-106	-0.517095	0.571	0.771	1.05637e-101	Downregulated
Epithelium	SOX9+ cyclic	XRCC2	3.10991e-99	-0.511522	0.29	0.498	9.67367e-95	Downregulated
Epithelium	SOX9+ cyclic	ATAD5	2.54165e-106	-0.510925	0.427	0.649	7.90606e-102	Downregulated
Epithelium	SOX9+ cyclic	LRMDA	3.63465e-117	-0.51077	0.598	0.817	1.1306e-112	Downregulated
Epithelium	SOX9+ cyclic	CLSPN	1.16926e-84	-0.508573	0.262	0.449	3.63709e-80	Downregulated
Epithelium	SOX9+ cyclic	AC004158.1	4.1822e-72	-0.505174	0.324	0.509	1.30091e-67	Downregulated
Epithelium	SOX9+ cyclic	CENPK	1.26714e-97	-0.503707	0.397	0.614	3.94155e-93	Downregulated
Epithelium	SOX9+ cyclic	ESR1	1.26505e-236	-0.500324	0.847	0.996	3.93506e-232	Downregulated
Epithelium	SOX9+ cyclic	DHRS3	1.80289e-31	0.500044	0.414	0.319	5.60806e-27	Upregulated
Epithelium	SOX9+ cyclic	PCED1B	4.2753e-35	0.500391	0.503	0.424	1.32988e-30	Upregulated
Epithelium	SOX9+ cyclic	CPEB4	1.73654e-45	0.506309	0.27	0.157	5.40169e-41	Upregulated
Epithelium	SOX9+ cyclic	SAT1	6.46108e-49	0.508157	0.728	0.656	2.00978e-44	Upregulated
Epithelium	SOX9+ cyclic	KIAA1324	3.38424e-58	0.518621	0.549	0.42	1.0527e-53	Upregulated
Epithelium	SOX9+ cyclic	TMC5	4.09974e-38	0.527393	0.267	0.187	1.27527e-33	Upregulated
Epithelium	SOX9+ cyclic	ARID5B	5.31466e-62	0.5289	0.77	0.744	1.65318e-57	Upregulated
Epithelium	SOX9+ cyclic	CD63	5.37472e-43	0.529463	0.643	0.546	1.67186e-38	Upregulated
Epithelium	SOX9+ cyclic	TJP1	2.23466e-55	0.530931	0.65	0.592	6.95114e-51	Upregulated
Epithelium	SOX9+ cyclic	FAM3C	8.17815e-44	0.533295	0.35	0.249	2.5439e-39	Upregulated
Epithelium	SOX9+ cyclic	FAM177A1	3.37485e-48	0.534983	0.391	0.263	1.04978e-43	Upregulated
Epithelium	SOX9+ cyclic	PAX8	2.23971e-49	0.536341	0.664	0.626	6.96684e-45	Upregulated
Epithelium	SOX9+ cyclic	PAPSS1	3.61099e-57	0.536654	0.595	0.51	1.12323e-52	Upregulated
Epithelium	SOX9+ cyclic	SOD2	4.28224e-41	0.53682	0.595	0.526	1.33203e-36	Upregulated
Epithelium	SOX9+ cyclic	CYBA	2.21719e-45	0.536835	0.513	0.407	6.89678e-41	Upregulated
Epithelium	SOX9+ cyclic	TXNIP	5.76958e-38	0.536956	0.415	0.33	1.79469e-33	Upregulated
Epithelium	SOX9+ cyclic	SLC44A1	2.84331e-40	0.537354	0.525	0.468	8.84442e-36	Upregulated
Epithelium	SOX9+ cyclic	AIMP1	1.51914e-38	0.552238	0.286	0.197	4.72543e-34	Upregulated
Epithelium	SOX9+ cyclic	CASC19	1.27004e-48	0.558748	0.405	0.259	3.95059e-44	Upregulated
Epithelium	SOX9+ cyclic	C6orf141	3.1009e-35	0.562631	0.333	0.256	9.64565e-31	Upregulated
Epithelium	SOX9+ cyclic	RUNX1	3.17831e-36	0.563591	0.362	0.287	9.88646e-32	Upregulated
Epithelium	SOX9+ cyclic	SECISBP2L	2.10135e-50	0.563972	0.413	0.298	6.53647e-46	Upregulated
Epithelium	SOX9+ cyclic	ACSL4	2.50509e-34	0.567272	0.457	0.389	7.79232e-30	Upregulated
Epithelium	SOX9+ cyclic	AC024382.1	4.45262e-42	0.568309	0.287	0.166	1.38503e-37	Upregulated
Epithelium	SOX9+ cyclic	MYOF	2.28131e-58	0.569281	0.583	0.475	7.09625e-54	Upregulated
Epithelium	SOX9+ cyclic	MAML3	1.16483e-74	0.571522	0.734	0.664	3.62333e-70	Upregulated
Epithelium	SOX9+ cyclic	RHPN2	9.9789e-46	0.573412	0.525	0.458	3.10404e-41	Upregulated
Epithelium	SOX9+ cyclic	B2M	8.03997e-65	0.576037	0.877	0.808	2.50091e-60	Upregulated
Epithelium	SOX9+ cyclic	HIF1A	9.39542e-57	0.578711	0.601	0.496	2.92254e-52	Upregulated
Epithelium	SOX9+ cyclic	ATP6V1A	4.59678e-47	0.597345	0.322	0.207	1.42987e-42	Upregulated
Epithelium	SOX9+ cyclic	PERP	5.92126e-59	0.599078	0.325	0.192	1.84187e-54	Upregulated
Epithelium	SOX9+ cyclic	ITGA2	4.57514e-33	0.602893	0.276	0.188	1.42314e-28	Upregulated
Epithelium	SOX9+ cyclic	AGR2	3.32221e-73	0.610682	0.251	0.104	1.03341e-68	Upregulated
Epithelium	SOX9+ cyclic	ANXA2	6.17684e-50	0.612046	0.491	0.399	1.92137e-45	Upregulated
Epithelium	SOX9+ cyclic	CP	8.1165e-45	0.623129	0.398	0.347	2.52472e-40	Upregulated
Epithelium	SOX9+ cyclic	DENND4A	1.53832e-61	0.632912	0.422	0.288	4.7851e-57	Upregulated
Epithelium	SOX9+ cyclic	INPP4B	7.68359e-33	0.639054	0.298	0.197	2.39006e-28	Upregulated
Epithelium	SOX9+ cyclic	LINC01320	2.28902e-50	0.649266	0.581	0.568	7.12023e-46	Upregulated
Epithelium	SOX9+ cyclic	SLC15A4	1.68779e-55	0.659945	0.332	0.22	5.25004e-51	Upregulated
Epithelium	SOX9+ cyclic	SLC7A2	1.73144e-55	0.659988	0.297	0.169	5.38582e-51	Upregulated
Epithelium	SOX9+ cyclic	HNMT	1.47845e-63	0.67194	0.371	0.236	4.59885e-59	Upregulated
Epithelium	SOX9+ cyclic	MGST1	6.30224e-56	0.680768	0.436	0.335	1.96038e-51	Upregulated
Epithelium	SOX9+ cyclic	ARHGAP26	1.13458e-71	0.684614	0.601	0.524	3.52923e-67	Upregulated
Epithelium	SOX9+ cyclic	VPS13D	1.04152e-96	0.692015	0.64	0.518	3.23975e-92	Upregulated
Epithelium	SOX9+ cyclic	RAB11A	1.89519e-61	0.69364	0.655	0.543	5.89517e-57	Upregulated
Epithelium	SOX9+ cyclic	CPM	1.27769e-95	0.700258	0.635	0.633	3.97439e-91	Upregulated
Epithelium	SOX9+ cyclic	DEPTOR	1.09913e-57	0.706115	0.505	0.386	3.41897e-53	Upregulated
Epithelium	SOX9+ cyclic	CLDN10	2.15962e-45	0.709661	0.375	0.272	6.71771e-41	Upregulated
Epithelium	SOX9+ cyclic	EPS8	1.69852e-68	0.710885	0.615	0.538	5.28343e-64	Upregulated
Epithelium	SOX9+ cyclic	ITM2B	4.38335e-67	0.712973	0.653	0.546	1.36348e-62	Upregulated
Epithelium	SOX9+ cyclic	AL022068.1	1.12651e-47	0.71479	0.358	0.25	3.50413e-43	Upregulated
Epithelium	SOX9+ cyclic	HNF1A-AS1	3.01332e-79	0.715878	0.533	0.397	9.37322e-75	Upregulated
Epithelium	SOX9+ cyclic	NPAS3	7.20899e-147	0.723023	0.807	0.944	2.24243e-142	Upregulated
Epithelium	SOX9+ cyclic	IVNS1ABP	2.184e-64	0.739295	0.466	0.387	6.79354e-60	Upregulated
Epithelium	SOX9+ cyclic	SESTD1	2.08964e-74	0.743893	0.556	0.486	6.50003e-70	Upregulated
Epithelium	SOX9+ cyclic	GABRP	1.84527e-82	0.747194	0.541	0.415	5.73989e-78	Upregulated
Epithelium	SOX9+ cyclic	CLDN4	4.23984e-89	0.754405	0.266	0.11	1.31884e-84	Upregulated
Epithelium	SOX9+ cyclic	SNX29	1.72044e-66	0.769867	0.524	0.442	5.3516e-62	Upregulated
Epithelium	SOX9+ cyclic	DDX52	9.12384e-68	0.773946	0.454	0.335	2.83806e-63	Upregulated
Epithelium	SOX9+ cyclic	AC008892.1	5.43058e-75	0.774022	0.357	0.2	1.68924e-70	Upregulated
Epithelium	SOX9+ cyclic	LINC02814	1.23993e-107	0.776653	0.415	0.214	3.85694e-103	Upregulated
Epithelium	SOX9+ cyclic	ADAMTS9	2.67225e-62	0.778694	0.45	0.309	8.31231e-58	Upregulated
Epithelium	SOX9+ cyclic	SPATA6L	2.59474e-72	0.779931	0.291	0.171	8.0712e-68	Upregulated
Epithelium	SOX9+ cyclic	RAB2A	3.0433e-32	0.811046	0.525	0.459	9.46649e-28	Upregulated
Epithelium	SOX9+ cyclic	TMEM101	5.11028e-160	0.83064	0.716	0.578	1.5896e-155	Upregulated
Epithelium	SOX9+ cyclic	ARSB	1.49898e-63	0.843919	0.258	0.156	4.66274e-59	Upregulated
Epithelium	SOX9+ cyclic	C12orf75	9.73958e-69	0.844133	0.455	0.353	3.02959e-64	Upregulated
Epithelium	SOX9+ cyclic	MITF	7.9973e-77	0.863869	0.481	0.377	2.48764e-72	Upregulated
Epithelium	SOX9+ cyclic	VCAN-AS1	4.67151e-49	0.870694	0.302	0.255	1.45312e-44	Upregulated
Epithelium	SOX9+ cyclic	SPON1	1.16597e-89	0.875518	0.297	0.143	3.62686e-85	Upregulated
Epithelium	SOX9+ cyclic	SPTLC3	1.16418e-81	0.895314	0.473	0.323	3.62131e-77	Upregulated
Epithelium	SOX9+ cyclic	THSD7A	4.65605e-63	0.902408	0.433	0.299	1.44831e-58	Upregulated
Epithelium	SOX9+ cyclic	CD44	2.96781e-93	0.903057	0.38	0.231	9.23166e-89	Upregulated
Epithelium	SOX9+ cyclic	IDO1	5.79931e-75	0.927969	0.328	0.204	1.80393e-70	Upregulated
Epithelium	SOX9+ cyclic	VCAN	3.96657e-71	0.935455	0.49	0.442	1.23384e-66	Upregulated
Epithelium	SOX9+ cyclic	MALAT1	1.99223e-121	0.942024	1	1	6.19704e-117	Upregulated
Epithelium	SOX9+ cyclic	PRUNE2	9.67194e-103	0.949129	0.359	0.187	3.00855e-98	Upregulated
Epithelium	SOX9+ cyclic	PCAT1	1.08833e-143	0.949346	0.679	0.534	3.38536e-139	Upregulated
Epithelium	SOX9+ cyclic	NABP1	3.03428e-102	0.951058	0.34	0.181	9.43844e-98	Upregulated
Epithelium	SOX9+ cyclic	TC2N	1.12851e-95	0.955687	0.367	0.206	3.51035e-91	Upregulated
Epithelium	SOX9+ cyclic	DPYD	1.34707e-77	0.956785	0.264	0.129	4.19019e-73	Upregulated
Epithelium	SOX9+ cyclic	RGS6	6.18078e-95	0.970125	0.325	0.165	1.92259e-90	Upregulated
Epithelium	SOX9+ cyclic	TBCK	1.57013e-79	0.982622	0.637	0.579	4.88406e-75	Upregulated
Epithelium	SOX9+ cyclic	MUC16	1.60171e-97	0.98611	0.518	0.38	4.98227e-93	Upregulated
Epithelium	SOX9+ cyclic	LINC01541	4.45921e-160	1.00229	0.823	0.786	1.38708e-155	Upregulated
Epithelium	SOX9+ cyclic	ATP2C2	1.46897e-102	1.01491	0.307	0.155	4.56937e-98	Upregulated
Epithelium	SOX9+ cyclic	PHYHIPL	4.4406e-89	1.04446	0.337	0.277	1.38129e-84	Upregulated
Epithelium	SOX9+ cyclic	TRPC6	1.43085e-109	1.04672	0.329	0.148	4.45081e-105	Upregulated
Epithelium	SOX9+ cyclic	IGFBP7	1.05084e-88	1.07678	0.551	0.535	3.26875e-84	Upregulated
Epithelium	SOX9+ cyclic	AC246817.1	9.36693e-154	1.09921	0.468	0.219	2.91368e-149	Upregulated
Epithelium	SOX9+ cyclic	ADGRL2	1.69504e-91	1.16734	0.468	0.364	5.27261e-87	Upregulated
Epithelium	SOX9+ cyclic	MAP3K5	1.63487e-109	1.20195	0.621	0.562	5.08541e-105	Upregulated
Epithelium	SOX9+ cyclic	B4GALNT3	2.89526e-147	1.2161	0.591	0.423	9.00598e-143	Upregulated
Epithelium	SOX9+ cyclic	AC007991.3	2.32791e-99	1.23772	0.292	0.169	7.24119e-95	Upregulated
Epithelium	SOX9+ cyclic	CDYL2	1.36232e-107	1.24515	0.402	0.276	4.23764e-103	Upregulated
Epithelium	SOX9+ cyclic	IL6ST	9.49214e-143	1.26209	0.501	0.301	2.95263e-138	Upregulated
Epithelium	SOX9+ cyclic	SLC15A1	5.28124e-150	1.28872	0.251	0.07	1.64278e-145	Upregulated
Epithelium	SOX9+ cyclic	DLGAP1	1.121e-105	1.32039	0.659	0.588	3.48697e-101	Upregulated
Epithelium	SOX9+ cyclic	HS6ST3	5.06136e-115	1.34972	0.254	0.096	1.57439e-110	Upregulated
Epithelium	SOX9+ cyclic	CD55	2.09839e-179	1.36824	0.287	0.071	6.52725e-175	Upregulated
Epithelium	SOX9+ cyclic	NEAT1	2.04308e-259	1.39619	0.891	0.82	6.35521e-255	Upregulated
Epithelium	SOX9+ cyclic	SAMMSON	2.59153e-123	1.40259	0.286	0.129	8.06122e-119	Upregulated
Epithelium	SOX9+ cyclic	NAV3	2.61806e-139	1.46877	0.274	0.084	8.14375e-135	Upregulated
Epithelium	SOX9+ cyclic	SLIT3	2.96678e-135	1.48193	0.358	0.162	9.22846e-131	Upregulated
Epithelium	SOX9+ cyclic	SLPI	5.54848e-196	1.50045	0.395	0.14	1.72591e-191	Upregulated
Epithelium	SOX9+ cyclic	GRAMD1C	5.60994e-140	1.5196	0.36	0.193	1.74503e-135	Upregulated
Epithelium	SOX9+ cyclic	ERN1	4.36165e-161	1.53238	0.355	0.149	1.35673e-156	Upregulated
Epithelium	SOX9+ cyclic	SLC1A1	1.76972e-139	1.72803	0.412	0.276	5.50488e-135	Upregulated
Epithelium	SOX9+ cyclic	A2ML1-AS1	3.48573e-120	1.88435	0.477	0.384	1.08427e-115	Upregulated
Epithelium	SOX9+ cyclic	CATSPERB	1.28144e-174	2.14854	0.308	0.114	3.98605e-170	Upregulated
Epithelium	SOX9+ cyclic	RIMKLB	3.48865e-146	2.48321	0.568	0.473	1.08518e-141	Upregulated
Epithelium	SOX9+ cyclic	PAEP	2.31355e-276	4.51691	0.421	0.434	7.19652e-272	Upregulated
Stromal	Fibroblast	SLC8A1-AS1	7.79065e-151	-1.25965	0.218	0.519	2.42336e-146	Downregulated
Stromal	Fibroblast	CNTN1	4.15853e-141	-1.24275	0.237	0.537	1.29355e-136	Downregulated
Stromal	Fibroblast	SLC8A1	1.60915e-152	-1.07371	0.395	0.706	5.00544e-148	Downregulated
Stromal	Fibroblast	KIF26B	1.7303e-137	-1.00893	0.632	0.83	5.38226e-133	Downregulated
Stromal	Fibroblast	SMOC2	1.27038e-119	-1.00185	0.15	0.402	3.95163e-115	Downregulated
Stromal	Fibroblast	SFRP1	5.58138e-105	-0.993706	0.451	0.679	1.73614e-100	Downregulated
Stromal	Fibroblast	PIK3C2G	9.99044e-64	-0.96108	0.15	0.307	3.10763e-59	Downregulated
Stromal	Fibroblast	KIF26B-AS1	1.5206e-82	-0.888283	0.242	0.463	4.72997e-78	Downregulated
Stromal	Fibroblast	FNDC1	3.99606e-91	-0.882111	0.082	0.265	1.24302e-86	Downregulated
Stromal	Fibroblast	AP001977.1	4.27249e-68	-0.854448	0.373	0.555	1.329e-63	Downregulated
Stromal	Fibroblast	APCDD1	1.02714e-130	-0.842753	0.479	0.76	3.19502e-126	Downregulated
Stromal	Fibroblast	RGS7	4.39256e-66	-0.799405	0.244	0.446	1.36635e-61	Downregulated
Stromal	Fibroblast	MMP11	2.94131e-136	-0.791381	0.589	0.846	9.14924e-132	Downregulated
Stromal	Fibroblast	LINC02456	1.25642e-69	-0.789165	0.354	0.573	3.90822e-65	Downregulated
Stromal	Fibroblast	ADAMTS9-AS1	2.97748e-66	-0.766116	0.307	0.515	9.26176e-62	Downregulated
Stromal	Fibroblast	AC012409.2	1.36928e-120	-0.749567	0.736	0.903	4.25928e-116	Downregulated
Stromal	Fibroblast	ROBO2	1.33218e-52	-0.737383	0.28	0.469	4.14387e-48	Downregulated
Stromal	Fibroblast	PLXNC1	2.72258e-77	-0.735664	0.194	0.389	8.46885e-73	Downregulated
Stromal	Fibroblast	FRY	9.80239e-54	-0.729557	0.285	0.444	3.04913e-49	Downregulated
Stromal	Fibroblast	ST6GALNAC3	2.50696e-102	-0.717885	0.543	0.779	7.79814e-98	Downregulated
Stromal	Fibroblast	VCAN-AS1	8.2076e-62	-0.70362	0.463	0.647	2.55306e-57	Downregulated
Stromal	Fibroblast	AP000787.1	1.72754e-63	-0.694435	0.371	0.571	5.37369e-59	Downregulated
Stromal	Fibroblast	AC091906.1	3.34222e-54	-0.683953	0.185	0.352	1.03963e-49	Downregulated
Stromal	Fibroblast	AC020704.1	2.23647e-41	-0.681058	0.129	0.259	6.95677e-37	Downregulated
Stromal	Fibroblast	HELLPAR	3.76009e-61	-0.678628	0.36	0.564	1.16961e-56	Downregulated
Stromal	Fibroblast	FHOD3	3.68335e-59	-0.675271	0.275	0.453	1.14574e-54	Downregulated
Stromal	Fibroblast	MAGI2	2.12478e-78	-0.664701	0.547	0.756	6.60935e-74	Downregulated
Stromal	Fibroblast	LINC01482	3.62567e-62	-0.663452	0.197	0.388	1.1278e-57	Downregulated
Stromal	Fibroblast	IGF1	2.08196e-67	-0.662063	0.523	0.736	6.47614e-63	Downregulated
Stromal	Fibroblast	ESR1	8.50502e-185	-0.657689	0.871	0.986	2.64557e-180	Downregulated
Stromal	Fibroblast	PIK3R1	2.92325e-74	-0.657087	0.379	0.593	9.09306e-70	Downregulated
Stromal	Fibroblast	PGRMC1	5.74825e-82	-0.656052	0.433	0.651	1.78805e-77	Downregulated
Stromal	Fibroblast	COL14A1	4.39776e-67	-0.655759	0.279	0.487	1.36797e-62	Downregulated
Stromal	Fibroblast	FAM118A	4.12506e-73	-0.652839	0.165	0.349	1.28314e-68	Downregulated
Stromal	Fibroblast	MFAP4	1.72208e-76	-0.650697	0.11	0.283	5.3567e-72	Downregulated
Stromal	Fibroblast	PRSS12	2.03511e-55	-0.634956	0.225	0.405	6.33041e-51	Downregulated
Stromal	Fibroblast	CFI	6.71394e-74	-0.631292	0.328	0.531	2.08844e-69	Downregulated
Stromal	Fibroblast	SPARC	2.06191e-83	-0.603696	0.765	0.884	6.41376e-79	Downregulated
Stromal	Fibroblast	AC007098.1	4.37775e-49	-0.596446	0.347	0.517	1.36174e-44	Downregulated
Stromal	Fibroblast	GDF7	4.02092e-54	-0.587899	0.255	0.431	1.25075e-49	Downregulated
Stromal	Fibroblast	COL1A2	2.5725e-109	-0.584947	0.846	0.962	8.00202e-105	Downregulated
Stromal	Fibroblast	IGFBP2	2.00205e-70	-0.583914	0.42	0.633	6.22757e-66	Downregulated
Stromal	Fibroblast	AC106845.1	1.2265e-41	-0.581998	0.367	0.523	3.81515e-37	Downregulated
Stromal	Fibroblast	SVEP1	2.25185e-47	-0.581494	0.302	0.45	7.00459e-43	Downregulated
Stromal	Fibroblast	APBB2	1.1452e-84	-0.574431	0.637	0.824	3.56227e-80	Downregulated
Stromal	Fibroblast	LDAH	5.40658e-39	-0.572711	0.398	0.507	1.68177e-34	Downregulated
Stromal	Fibroblast	HOXA10	1.25747e-57	-0.567681	0.325	0.521	3.9115e-53	Downregulated
Stromal	Fibroblast	MYLK	7.37293e-51	-0.564007	0.196	0.354	2.29342e-46	Downregulated
Stromal	Fibroblast	KIAA1217	6.48841e-36	-0.558973	0.308	0.447	2.01828e-31	Downregulated
Stromal	Fibroblast	PLPP1	1.4538e-112	-0.558592	0.72	0.903	4.52218e-108	Downregulated
Stromal	Fibroblast	PDZRN3	3.29175e-82	-0.552847	0.542	0.771	1.02393e-77	Downregulated
Stromal	Fibroblast	EDIL3	6.0865e-39	-0.55245	0.177	0.308	1.89327e-34	Downregulated
Stromal	Fibroblast	MIR99AHG	4.81626e-78	-0.547891	0.618	0.813	1.49815e-73	Downregulated
Stromal	Fibroblast	THY1	1.87882e-47	-0.539653	0.264	0.424	5.84427e-43	Downregulated
Stromal	Fibroblast	STARD4-AS1	8.10257e-58	-0.539467	0.626	0.789	2.52039e-53	Downregulated
Stromal	Fibroblast	VCAN	5.48832e-74	-0.538406	0.793	0.909	1.7072e-69	Downregulated
Stromal	Fibroblast	FREM1	1.56632e-85	-0.532987	0.407	0.664	4.8722e-81	Downregulated
Stromal	Fibroblast	C1R	2.7656e-51	-0.530328	0.317	0.482	8.60267e-47	Downregulated
Stromal	Fibroblast	LRPAP1	5.56143e-50	-0.527787	0.445	0.591	1.72994e-45	Downregulated
Stromal	Fibroblast	STARD13-AS	2.4902e-35	-0.522063	0.575	0.686	7.74602e-31	Downregulated
Stromal	Fibroblast	NR2F2	4.94921e-59	-0.522037	0.473	0.655	1.5395e-54	Downregulated
Stromal	Fibroblast	ADAMTS9	6.20045e-92	-0.521868	0.549	0.796	1.92871e-87	Downregulated
Stromal	Fibroblast	AC137494.1	1.56032e-29	-0.520513	0.262	0.378	4.85354e-25	Downregulated
Stromal	Fibroblast	LINC02254	7.89045e-34	-0.518915	0.18	0.307	2.4544e-29	Downregulated
Stromal	Fibroblast	MIR100HG	2.27929e-59	-0.518211	0.549	0.727	7.08995e-55	Downregulated
Stromal	Fibroblast	CD81	8.23477e-64	-0.517444	0.664	0.792	2.56151e-59	Downregulated
Stromal	Fibroblast	C12orf40	1.86323e-27	-0.514692	0.254	0.361	5.79575e-23	Downregulated
Stromal	Fibroblast	RARRES2	3.49299e-40	-0.51329	0.226	0.367	1.08653e-35	Downregulated
Stromal	Fibroblast	COL3A1	6.21208e-105	-0.51325	0.942	0.988	1.93233e-100	Downregulated
Stromal	Fibroblast	MYL9	5.17883e-45	-0.512548	0.163	0.302	1.61093e-40	Downregulated
Stromal	Fibroblast	AC107223.1	3.58261e-44	-0.512388	0.216	0.377	1.11441e-39	Downregulated
Stromal	Fibroblast	ISM1	2.292e-24	-0.512354	0.192	0.301	7.12948e-20	Downregulated
Stromal	Fibroblast	SEMA5A	9.70302e-54	-0.51095	0.678	0.814	3.01822e-49	Downregulated
Stromal	Fibroblast	AC012404.1	8.02167e-41	-0.505686	0.314	0.465	2.49522e-36	Downregulated
Stromal	Fibroblast	SHOC1	7.15022e-40	-0.50266	0.475	0.627	2.22415e-35	Downregulated
Stromal	Fibroblast	OSR2	4.2693e-45	-0.500219	0.158	0.298	1.32801e-40	Downregulated
Stromal	Fibroblast	MAPK8	1.25647e-32	0.50115	0.665	0.568	3.90837e-28	Upregulated
Stromal	Fibroblast	MAML2	7.41731e-23	0.509326	0.604	0.522	2.30723e-18	Upregulated
Stromal	Fibroblast	TLN2	1.8105e-27	0.511632	0.496	0.388	5.63175e-23	Upregulated
Stromal	Fibroblast	WFDC2	4.00691e-35	0.51279	0.526	0.368	1.24639e-30	Upregulated
Stromal	Fibroblast	AGAP1	4.59559e-42	0.514093	0.759	0.682	1.4295e-37	Upregulated
Stromal	Fibroblast	PDGFC	2.37538e-32	0.521342	0.611	0.493	7.38885e-28	Upregulated
Stromal	Fibroblast	FOXN3	5.23051e-29	0.525421	0.431	0.304	1.627e-24	Upregulated
Stromal	Fibroblast	AC016831.7	1.68651e-32	0.529079	0.293	0.163	5.24605e-28	Upregulated
Stromal	Fibroblast	LMBR1	8.1581e-29	0.533905	0.368	0.249	2.53766e-24	Upregulated
Stromal	Fibroblast	KCND2	5.79829e-14	0.535965	0.467	0.492	1.80361e-09	Upregulated
Stromal	Fibroblast	EPS8	5.88505e-27	0.536881	0.436	0.325	1.8306e-22	Upregulated
Stromal	Fibroblast	CD59	1.11231e-32	0.537569	0.366	0.251	3.45996e-28	Upregulated
Stromal	Fibroblast	JAK1	8.99333e-43	0.555084	0.569	0.42	2.79747e-38	Upregulated
Stromal	Fibroblast	SYNJ2	1.11019e-29	0.558305	0.327	0.212	3.45335e-25	Upregulated
Stromal	Fibroblast	SOX4	3.98149e-25	0.559098	0.595	0.526	1.23848e-20	Upregulated
Stromal	Fibroblast	PDE4B	7.10439e-28	0.561494	0.275	0.166	2.20989e-23	Upregulated
Stromal	Fibroblast	FNDC3B	1.22563e-66	0.562695	0.848	0.789	3.81244e-62	Upregulated
Stromal	Fibroblast	SPOCK1	4.40687e-27	0.564685	0.254	0.149	1.3708e-22	Upregulated
Stromal	Fibroblast	ETS1	1.8718e-31	0.566509	0.359	0.233	5.82242e-27	Upregulated
Stromal	Fibroblast	TNC	4.89386e-23	0.571178	0.291	0.197	1.52228e-18	Upregulated
Stromal	Fibroblast	PLAT	2.8563e-14	0.576801	0.43	0.412	8.88482e-10	Upregulated
Stromal	Fibroblast	IGF1R	1.57844e-42	0.576854	0.741	0.659	4.90989e-38	Upregulated
Stromal	Fibroblast	ECE1	5.58558e-42	0.577786	0.473	0.316	1.73745e-37	Upregulated
Stromal	Fibroblast	SPON2	8.62501e-38	0.58046	0.626	0.502	2.6829e-33	Upregulated
Stromal	Fibroblast	PALM2-AKAP2	9.25182e-23	0.585374	0.464	0.397	2.87787e-18	Upregulated
Stromal	Fibroblast	PSD3	3.20943e-36	0.587346	0.75	0.705	9.98325e-32	Upregulated
Stromal	Fibroblast	ARHGAP42	1.80267e-32	0.590751	0.437	0.318	5.60738e-28	Upregulated
Stromal	Fibroblast	RND3	2.66824e-28	0.591427	0.271	0.173	8.29984e-24	Upregulated
Stromal	Fibroblast	ADAMTSL4-AS1	2.33169e-46	0.633562	0.285	0.134	7.25295e-42	Upregulated
Stromal	Fibroblast	DOCK5	2.08398e-45	0.633994	0.322	0.169	6.48243e-41	Upregulated
Stromal	Fibroblast	SLC22A23	3.75875e-36	0.635136	0.253	0.131	1.1692e-31	Upregulated
Stromal	Fibroblast	HIF1A	2.16179e-37	0.63897	0.437	0.311	6.72447e-33	Upregulated
Stromal	Fibroblast	SAMD4A	2.53121e-36	0.644626	0.519	0.372	7.87358e-32	Upregulated
Stromal	Fibroblast	CAMK1D	9.57029e-34	0.652646	0.366	0.243	2.97694e-29	Upregulated
Stromal	Fibroblast	PKIG	3.62289e-45	0.655507	0.465	0.327	1.12694e-40	Upregulated
Stromal	Fibroblast	ABTB2	2.40077e-38	0.659315	0.324	0.183	7.46783e-34	Upregulated
Stromal	Fibroblast	GRK5	1.49617e-36	0.659777	0.325	0.194	4.65399e-32	Upregulated
Stromal	Fibroblast	MICAL2	2.73375e-30	0.660123	0.251	0.15	8.50359e-26	Upregulated
Stromal	Fibroblast	BACH2	1.59449e-43	0.662521	0.285	0.139	4.95983e-39	Upregulated
Stromal	Fibroblast	CYTOR	3.07014e-19	0.663256	0.321	0.255	9.54998e-15	Upregulated
Stromal	Fibroblast	LOXL2	5.70959e-29	0.673838	0.425	0.339	1.77603e-24	Upregulated
Stromal	Fibroblast	BMERB1	1.68982e-36	0.679595	0.514	0.413	5.25636e-32	Upregulated
Stromal	Fibroblast	COL12A1	1.66064e-35	0.682139	0.547	0.561	5.16559e-31	Upregulated
Stromal	Fibroblast	PTPRE	3.17607e-39	0.683183	0.4	0.281	9.87948e-35	Upregulated
Stromal	Fibroblast	PPFIBP1	6.16195e-47	0.686122	0.424	0.27	1.91674e-42	Upregulated
Stromal	Fibroblast	TNS3	1.50776e-41	0.686972	0.466	0.325	4.69004e-37	Upregulated
Stromal	Fibroblast	CASC15	1.15445e-41	0.715647	0.738	0.696	3.59103e-37	Upregulated
Stromal	Fibroblast	COL24A1	2.62913e-36	0.721959	0.41	0.291	8.17818e-32	Upregulated
Stromal	Fibroblast	VMP1	1.51506e-58	0.726492	0.768	0.687	4.71276e-54	Upregulated
Stromal	Fibroblast	ZDHHC14	6.15568e-35	0.727109	0.41	0.31	1.91479e-30	Upregulated
Stromal	Fibroblast	LINC00513	1.3325e-33	0.730677	0.538	0.425	4.14487e-29	Upregulated
Stromal	Fibroblast	DUXAP8	2.84895e-54	0.73309	0.346	0.188	8.86194e-50	Upregulated
Stromal	Fibroblast	PDZD2	1.59194e-56	0.73315	0.478	0.289	4.9519e-52	Upregulated
Stromal	Fibroblast	FRMD4A	1.19097e-35	0.74043	0.342	0.21	3.70462e-31	Upregulated
Stromal	Fibroblast	NOX4	1.51692e-37	0.743541	0.279	0.184	4.71852e-33	Upregulated
Stromal	Fibroblast	PRXL2A	8.59116e-51	0.745895	0.462	0.314	2.67237e-46	Upregulated
Stromal	Fibroblast	SNCAIP	2.18298e-55	0.752586	0.69	0.57	6.79038e-51	Upregulated
Stromal	Fibroblast	MAP3K4	9.24243e-62	0.767448	0.531	0.349	2.87495e-57	Upregulated
Stromal	Fibroblast	BACH1	2.64735e-66	0.769462	0.614	0.441	8.23484e-62	Upregulated
Stromal	Fibroblast	PLD1	2.97668e-48	0.770813	0.387	0.237	9.25926e-44	Upregulated
Stromal	Fibroblast	CDH13	4.17369e-37	0.796385	0.384	0.252	1.29827e-32	Upregulated
Stromal	Fibroblast	PRKG1	1.14025e-49	0.804253	0.613	0.463	3.54686e-45	Upregulated
Stromal	Fibroblast	CD44	4.18127e-60	0.813389	0.472	0.296	1.30063e-55	Upregulated
Stromal	Fibroblast	CREB5	2.92756e-48	0.819506	0.388	0.223	9.10646e-44	Upregulated
Stromal	Fibroblast	RUNX2	8.97903e-66	0.842334	0.51	0.334	2.79302e-61	Upregulated
Stromal	Fibroblast	IGFBP5	6.00106e-45	0.865775	0.28	0.139	1.86669e-40	Upregulated
Stromal	Fibroblast	FOXP1	1.21649e-52	0.866842	0.529	0.406	3.78401e-48	Upregulated
Stromal	Fibroblast	GLIS3	5.8455e-66	0.868631	0.67	0.592	1.8183e-61	Upregulated
Stromal	Fibroblast	DIO2	1.11753e-60	0.912658	0.644	0.51	3.47619e-56	Upregulated
Stromal	Fibroblast	NAMPT	6.72654e-62	0.922451	0.287	0.125	2.09236e-57	Upregulated
Stromal	Fibroblast	SGIP1	7.24198e-87	0.948644	0.705	0.623	2.25269e-82	Upregulated
Stromal	Fibroblast	PITPNC1	1.98783e-59	0.949611	0.463	0.297	6.18333e-55	Upregulated
Stromal	Fibroblast	CBLB	8.1527e-84	0.954711	0.695	0.581	2.53598e-79	Upregulated
Stromal	Fibroblast	RUNX1	7.1357e-77	0.966737	0.351	0.157	2.21963e-72	Upregulated
Stromal	Fibroblast	PRR16	2.21407e-59	0.998984	0.51	0.368	6.88709e-55	Upregulated
Stromal	Fibroblast	SAT1	2.46031e-73	1.03442	0.351	0.163	7.65303e-69	Upregulated
Stromal	Fibroblast	IER3	1.42079e-76	1.0374	0.25	0.084	4.41951e-72	Upregulated
Stromal	Fibroblast	SNX9	1.47006e-99	1.07295	0.583	0.415	4.57277e-95	Upregulated
Stromal	Fibroblast	BICC1	4.58019e-87	1.10227	0.648	0.549	1.42471e-82	Upregulated
Stromal	Fibroblast	MAML3	4.769e-102	1.11586	0.719	0.56	1.48345e-97	Upregulated
Stromal	Fibroblast	PFKFB4	1.43857e-43	1.12364	0.279	0.149	4.47481e-39	Upregulated
Stromal	Fibroblast	C2orf27A	9.68995e-91	1.13082	0.48	0.297	3.01416e-86	Upregulated
Stromal	Fibroblast	COL7A1	1.10719e-96	1.24563	0.627	0.451	3.44402e-92	Upregulated
Stromal	Fibroblast	HPSE2	3.08947e-129	1.33309	0.711	0.496	9.6101e-125	Upregulated
Stromal	Fibroblast	PAEP	3.00521e-20	1.4356	0.28	0.228	9.34801e-16	Upregulated
Stromal	Fibroblast	MAP3K5	1.21525e-149	1.54496	0.55	0.325	3.78015e-145	Upregulated
Stromal	Fibroblast	TNFRSF11B	3.04468e-108	1.5655	0.294	0.084	9.47077e-104	Upregulated
Stromal	Fibroblast	INHBA	1.169e-112	1.6533	0.374	0.19	3.6363e-108	Upregulated
Stromal	Fibroblast	NEAT1	8.05934e-210	1.79613	0.931	0.872	2.50694e-205	Upregulated
Stromal	Fibroblast	ITGA2	1.87998e-144	1.85737	0.336	0.095	5.84785e-140	Upregulated
Stromal	Fibroblast	STC1	1.2341e-135	1.88061	0.256	0.037	3.8388e-131	Upregulated
Stromal	Fibroblast	CEMIP	4.20357e-52	1.92702	0.451	0.344	1.30756e-47	Upregulated
Stromal	Fibroblast	MMP10	2.19494e-220	2.99594	0.394	0.071	6.82758e-216	Upregulated
Stromal	Fibroblast	MMP3	3.36329e-188	3.28434	0.305	0.034	1.04618e-183	Upregulated
Stromal	Stroma 1	PIK3C2G	0	-1.09965	0.216	0.368	0	Downregulated
Stromal	Stroma 1	SFRP1	0	-0.831543	0.377	0.579	0	Downregulated
Stromal	Stroma 1	AP001977.1	0	-0.789797	0.414	0.564	0	Downregulated
Stromal	Stroma 1	SLC8A1-AS1	0	-0.746055	0.303	0.467	0	Downregulated
Stromal	Stroma 1	SMOC2	0	-0.718114	0.242	0.423	0	Downregulated
Stromal	Stroma 1	ROBO2	6.25155e-302	-0.7164	0.413	0.53	1.94461e-297	Downregulated
Stromal	Stroma 1	AC091906.1	0	-0.709596	0.193	0.318	0	Downregulated
Stromal	Stroma 1	KIF26B-AS1	0	-0.70945	0.19	0.307	0	Downregulated
Stromal	Stroma 1	AC020704.1	1.20526e-289	-0.66382	0.169	0.272	3.74909e-285	Downregulated
Stromal	Stroma 1	AP000787.1	0	-0.662267	0.399	0.54	0	Downregulated
Stromal	Stroma 1	AC012409.2	0	-0.660849	0.754	0.888	0	Downregulated
Stromal	Stroma 1	AC137494.1	0	-0.62472	0.297	0.41	0	Downregulated
Stromal	Stroma 1	PLXNC1	0	-0.617724	0.157	0.291	0	Downregulated
Stromal	Stroma 1	LDAH	0	-0.605775	0.442	0.525	0	Downregulated
Stromal	Stroma 1	FAM118A	0	-0.597142	0.155	0.288	0	Downregulated
Stromal	Stroma 1	KIF26B	0	-0.586711	0.551	0.673	0	Downregulated
Stromal	Stroma 1	LINC02254	2.51084e-277	-0.568129	0.228	0.331	7.81023e-273	Downregulated
Stromal	Stroma 1	AC007098.1	0	-0.557407	0.372	0.495	0	Downregulated
Stromal	Stroma 1	ADAMTS9-AS1	1.24885e-295	-0.548604	0.381	0.5	3.88466e-291	Downregulated
Stromal	Stroma 1	FHOD3	0	-0.542752	0.331	0.464	0	Downregulated
Stromal	Stroma 1	STARD4-AS1	0	-0.540133	0.586	0.738	0	Downregulated
Stromal	Stroma 1	ZBTB20-AS5	0	-0.537015	0.477	0.592	0	Downregulated
Stromal	Stroma 1	LIPI	5.00771e-286	-0.531207	0.192	0.286	1.5577e-281	Downregulated
Stromal	Stroma 1	LINC02456	0	-0.531056	0.5	0.659	0	Downregulated
Stromal	Stroma 1	CNTN1	0	-0.524769	0.258	0.394	0	Downregulated
Stromal	Stroma 1	STARD13-AS	0	-0.509364	0.517	0.628	3.50258e-304	Downregulated
Stromal	Stroma 1	PTPRM	7.32408e-184	0.50709	0.343	0.241	2.27823e-179	Upregulated
Stromal	Stroma 1	AC092040.1	3.08681e-218	0.516133	0.324	0.219	9.60183e-214	Upregulated
Stromal	Stroma 1	PRR16	1.61621e-97	0.523204	0.354	0.306	5.02737e-93	Upregulated
Stromal	Stroma 1	VMP1	2.7134e-185	0.527614	0.52	0.443	8.44031e-181	Upregulated
Stromal	Stroma 1	RIMS1	4.79737e-180	0.528376	0.298	0.201	1.49227e-175	Upregulated
Stromal	Stroma 1	KCNIP1	2.29603e-195	0.531364	0.311	0.21	7.14203e-191	Upregulated
Stromal	Stroma 1	IGFBP5	2.04562e-236	0.53716	0.25	0.144	6.36312e-232	Upregulated
Stromal	Stroma 1	ASIC2	3.26003e-232	0.538272	0.414	0.296	1.01407e-227	Upregulated
Stromal	Stroma 1	SGIP1	4.36559e-179	0.538989	0.52	0.494	1.35796e-174	Upregulated
Stromal	Stroma 1	PLD1	9.81701e-181	0.544424	0.277	0.19	3.05368e-176	Upregulated
Stromal	Stroma 1	CDH13	4.98748e-182	0.547344	0.375	0.277	1.55141e-177	Upregulated
Stromal	Stroma 1	AC092691.1	0	0.565585	0.622	0.508	0	Upregulated
Stromal	Stroma 1	LSAMP	0	0.569591	0.796	0.752	0	Upregulated
Stromal	Stroma 1	DEC1	2.00561e-87	0.576309	0.253	0.191	6.23865e-83	Upregulated
Stromal	Stroma 1	SAMD4A	2.14215e-278	0.59433	0.443	0.31	6.66336e-274	Upregulated
Stromal	Stroma 1	PDZD2	0	0.59792	0.484	0.317	0	Upregulated
Stromal	Stroma 1	PITPNC1	9.81607e-245	0.600135	0.374	0.252	3.05339e-240	Upregulated
Stromal	Stroma 1	PTCH1	2.0273e-307	0.6016	0.64	0.563	6.30613e-303	Upregulated
Stromal	Stroma 1	BTBD11	0	0.612035	0.289	0.152	0	Upregulated
Stromal	Stroma 1	C2orf27A	7.90517e-244	0.613453	0.268	0.174	2.45898e-239	Upregulated
Stromal	Stroma 1	CREB5	2.8222e-296	0.617664	0.278	0.155	8.77873e-292	Upregulated
Stromal	Stroma 1	DIO2	9.12711e-211	0.629925	0.397	0.304	2.83908e-206	Upregulated
Stromal	Stroma 1	GLIS3	2.72049e-202	0.654464	0.485	0.43	8.46236e-198	Upregulated
Stromal	Stroma 1	SAT1	1.13253e-288	0.70806	0.273	0.158	3.52284e-284	Upregulated
Stromal	Stroma 1	ARL15	0	0.714262	0.769	0.657	0	Upregulated
Stromal	Stroma 1	CBLB	3.48592e-261	0.716706	0.507	0.427	1.08433e-256	Upregulated
Stromal	Stroma 1	MAML3	0	0.729328	0.585	0.478	0	Upregulated
Stromal	Stroma 1	TNC	7.10789e-224	0.731178	0.263	0.165	2.21098e-219	Upregulated
Stromal	Stroma 1	CD44	0	0.782862	0.348	0.196	0	Upregulated
Stromal	Stroma 1	SNX9	0	0.783252	0.407	0.285	0	Upregulated
Stromal	Stroma 1	HPSE2	0	0.818501	0.725	0.548	0	Upregulated
Stromal	Stroma 1	BICC1	6.18682e-283	0.82274	0.403	0.351	1.92447e-278	Upregulated
Stromal	Stroma 1	MAP3K5	0	1.16629	0.354	0.23	0	Upregulated
Stromal	Stroma 1	COL7A1	0	1.31986	0.394	0.218	0	Upregulated
Stromal	Stroma 1	CEMIP	3.79573e-216	1.45618	0.387	0.34	1.1807e-211	Upregulated
Stromal	Stroma 1	NEAT1	0	1.50412	0.889	0.822	0	Upregulated
Stromal	Stroma 2	PIK3C2G	1.96405e-30	-0.92869	0.27	0.407	6.10939e-26	Downregulated
Stromal	Stroma 2	ROBO2	1.59551e-29	-0.845163	0.399	0.54	4.96298e-25	Downregulated
Stromal	Stroma 2	SFRP1	3.29344e-58	-0.814535	0.416	0.637	1.02446e-53	Downregulated
Stromal	Stroma 2	CNTN1	2.34657e-24	-0.693875	0.244	0.386	7.29923e-20	Downregulated
Stromal	Stroma 2	SLC8A1-AS1	4.04162e-27	-0.672677	0.379	0.541	1.25719e-22	Downregulated
Stromal	Stroma 2	SMOC2	9.36856e-33	-0.660427	0.243	0.415	2.91418e-28	Downregulated
Stromal	Stroma 2	FHOD3	7.99079e-30	-0.609972	0.324	0.486	2.48561e-25	Downregulated
Stromal	Stroma 2	FAM118A	1.93675e-33	-0.582865	0.14	0.278	6.02445e-29	Downregulated
Stromal	Stroma 2	PLXNC1	4.25018e-26	-0.577979	0.175	0.304	1.32206e-21	Downregulated
Stromal	Stroma 2	SPARC	2.09245e-36	-0.565587	0.54	0.658	6.50876e-32	Downregulated
Stromal	Stroma 2	LDAH	7.79605e-21	-0.564973	0.465	0.561	2.42504e-16	Downregulated
Stromal	Stroma 2	AC020704.1	1.04183e-16	-0.55951	0.245	0.346	3.2407e-12	Downregulated
Stromal	Stroma 2	AP001977.1	2.3741e-19	-0.549856	0.512	0.604	7.38487e-15	Downregulated
Stromal	Stroma 2	CD81	2.05686e-35	-0.539008	0.479	0.636	6.39806e-31	Downregulated
Stromal	Stroma 2	LINC02456	3.40348e-26	-0.53581	0.611	0.756	1.05869e-21	Downregulated
Stromal	Stroma 2	KIF26B-AS1	6.05751e-14	-0.522617	0.238	0.317	1.88425e-09	Downregulated
Stromal	Stroma 2	TMSB4X	8.56074e-37	-0.516301	0.549	0.712	2.6629e-32	Downregulated
Stromal	Stroma 2	NR2F2	1.31244e-30	-0.502156	0.442	0.578	4.08249e-26	Downregulated
Stromal	Stroma 2	COL4A1	1.37728e-07	0.500749	0.319	0.283	0.00428418	Upregulated
Stromal	Stroma 2	MCC	1.17863e-15	0.504191	0.581	0.47	3.66626e-11	Upregulated
Stromal	Stroma 2	ASIC2	9.77784e-11	0.504371	0.413	0.321	3.04149e-06	Upregulated
Stromal	Stroma 2	PDE10A	2.38154e-08	0.513363	0.281	0.204	0.000740801	Upregulated
Stromal	Stroma 2	GSE1	7.68865e-24	0.515329	0.617	0.462	2.39163e-19	Upregulated
Stromal	Stroma 2	PDGFC	2.57716e-15	0.517388	0.452	0.334	8.01651e-11	Upregulated
Stromal	Stroma 2	PTCH1	1.66247e-14	0.521799	0.662	0.614	5.17129e-10	Upregulated
Stromal	Stroma 2	TMTC1	9.25973e-16	0.533213	0.303	0.185	2.88033e-11	Upregulated
Stromal	Stroma 2	SNCAIP	5.73924e-19	0.542434	0.621	0.486	1.78525e-14	Upregulated
Stromal	Stroma 2	PDZD2	2.07588e-22	0.546164	0.493	0.332	6.45723e-18	Upregulated
Stromal	Stroma 2	ESRRG	9.66337e-20	0.572013	0.326	0.192	3.00589e-15	Upregulated
Stromal	Stroma 2	DEC1	5.14756e-11	0.594474	0.273	0.19	1.6012e-06	Upregulated
Stromal	Stroma 2	BICC1	7.26306e-10	0.59759	0.345	0.325	2.25925e-05	Upregulated
Stromal	Stroma 2	PITPNC1	4.97659e-20	0.611755	0.34	0.202	1.54802e-15	Upregulated
Stromal	Stroma 2	LSAMP	1.76573e-40	0.615338	0.814	0.757	5.49248e-36	Upregulated
Stromal	Stroma 2	COL23A1	7.14966e-29	0.617125	0.254	0.107	2.22397e-24	Upregulated
Stromal	Stroma 2	AC092691.1	2.93336e-31	0.631964	0.632	0.474	9.1245e-27	Upregulated
Stromal	Stroma 2	DOCK5	8.14639e-34	0.633856	0.28	0.115	2.53401e-29	Upregulated
Stromal	Stroma 2	CBLB	3.72783e-15	0.653505	0.453	0.393	1.15958e-10	Upregulated
Stromal	Stroma 2	BTBD11	3.62161e-26	0.656146	0.307	0.159	1.12654e-21	Upregulated
Stromal	Stroma 2	SNX9	4.4525e-18	0.664509	0.358	0.254	1.38499e-13	Upregulated
Stromal	Stroma 2	ARL15	3.60797e-37	0.67579	0.772	0.659	1.1223e-32	Upregulated
Stromal	Stroma 2	DIO2	5.80735e-17	0.707006	0.387	0.301	1.80644e-12	Upregulated
Stromal	Stroma 2	MAML3	2.9888e-20	0.73754	0.556	0.429	9.29696e-16	Upregulated
Stromal	Stroma 2	KCNIP1	1.47471e-27	0.766618	0.337	0.182	4.58724e-23	Upregulated
Stromal	Stroma 2	COL7A1	1.89446e-29	0.914736	0.369	0.22	5.89291e-25	Upregulated
Stromal	Stroma 2	HPSE2	2.54244e-60	0.961762	0.736	0.521	7.90851e-56	Upregulated
Stromal	Stroma 2	MAP3K5	1.40043e-23	0.980274	0.314	0.218	4.35617e-19	Upregulated
Stromal	Stroma 2	NEAT1	5.14919e-49	1.08561	0.868	0.818	1.60171e-44	Upregulated
Stromal	Stroma cyclic	LRRTM4	1.01059e-41	-1.47487	0.06	0.299	3.14354e-37	Downregulated
Stromal	Stroma cyclic	LUM	8.83808e-37	-0.997428	0.508	0.673	2.74917e-32	Downregulated
Stromal	Stroma cyclic	KIF26B	2.75516e-32	-0.985494	0.616	0.729	8.57021e-28	Downregulated
Stromal	Stroma cyclic	SFRP1	2.94473e-38	-0.933341	0.454	0.568	9.15989e-34	Downregulated
Stromal	Stroma cyclic	SULF1	2.20135e-17	-0.886109	0.312	0.45	6.84753e-13	Downregulated
Stromal	Stroma cyclic	ROBO2	7.40486e-19	-0.876389	0.558	0.603	2.30336e-14	Downregulated
Stromal	Stroma cyclic	SPARC	2.62957e-32	-0.872647	0.567	0.646	8.17955e-28	Downregulated
Stromal	Stroma cyclic	FTL	1.67679e-18	-0.838217	0.329	0.472	5.21583e-14	Downregulated
Stromal	Stroma cyclic	AC012409.2	1.41609e-21	-0.832031	0.68	0.781	4.40488e-17	Downregulated
Stromal	Stroma cyclic	CNTN1	4.91426e-15	-0.802468	0.242	0.337	1.52863e-10	Downregulated
Stromal	Stroma cyclic	DCN	2.86064e-27	-0.799507	0.481	0.613	8.89832e-23	Downregulated
Stromal	Stroma cyclic	TMSB4X	1.79915e-25	-0.764187	0.552	0.671	5.59643e-21	Downregulated
Stromal	Stroma cyclic	IGFBP2	2.57851e-21	-0.72574	0.375	0.48	8.02072e-17	Downregulated
Stromal	Stroma cyclic	CD81	1.18431e-22	-0.706577	0.481	0.565	3.68392e-18	Downregulated
Stromal	Stroma cyclic	ST6GALNAC3	4.4379e-22	-0.697464	0.558	0.618	1.38045e-17	Downregulated
Stromal	Stroma cyclic	RPS4X	3.49571e-19	-0.68375	0.567	0.606	1.08738e-14	Downregulated
Stromal	Stroma cyclic	CNTN4	9.48011e-20	-0.658555	0.486	0.543	2.94888e-15	Downregulated
Stromal	Stroma cyclic	RPL13	5.67575e-18	-0.652223	0.648	0.724	1.7655e-13	Downregulated
Stromal	Stroma cyclic	MMP7	1.20569e-20	-0.648066	0.346	0.606	3.75043e-16	Downregulated
Stromal	Stroma cyclic	GRM7	1.23201e-10	-0.646906	0.2	0.299	3.83229e-06	Downregulated
Stromal	Stroma cyclic	C1R	5.11887e-15	-0.639725	0.187	0.286	1.59228e-10	Downregulated
Stromal	Stroma cyclic	SMOC2	4.3357e-13	-0.631719	0.215	0.357	1.34866e-08	Downregulated
Stromal	Stroma cyclic	FRY	4.86658e-19	-0.630449	0.306	0.384	1.5138e-14	Downregulated
Stromal	Stroma cyclic	RPL7A	1.02422e-15	-0.623114	0.5	0.555	3.18593e-11	Downregulated
Stromal	Stroma cyclic	RPL10	5.47451e-19	-0.62098	0.658	0.726	1.7029e-14	Downregulated
Stromal	Stroma cyclic	RPL32	1.02972e-15	-0.620573	0.445	0.492	3.20305e-11	Downregulated
Stromal	Stroma cyclic	SYNE1	2.27531e-20	-0.619507	0.54	0.568	7.07757e-16	Downregulated
Stromal	Stroma cyclic	KIF26B-AS1	9.68543e-11	-0.618001	0.182	0.256	3.01275e-06	Downregulated
Stromal	Stroma cyclic	RPL11	3.32599e-15	-0.61514	0.499	0.573	1.03458e-10	Downregulated
Stromal	Stroma cyclic	RPS6	4.44638e-16	-0.611951	0.469	0.51	1.38309e-11	Downregulated
Stromal	Stroma cyclic	PCDH7	3.35139e-11	-0.608032	0.395	0.533	1.04248e-06	Downregulated
Stromal	Stroma cyclic	GJA1	2.66525e-19	-0.607513	0.349	0.407	8.29054e-15	Downregulated
Stromal	Stroma cyclic	TXN	1.17347e-17	-0.606103	0.273	0.327	3.65021e-13	Downregulated
Stromal	Stroma cyclic	RPS3A	1.21881e-15	-0.605611	0.489	0.568	3.79124e-11	Downregulated
Stromal	Stroma cyclic	FHOD3	3.95671e-13	-0.596557	0.404	0.472	1.23077e-08	Downregulated
Stromal	Stroma cyclic	KCND2	2.47451e-10	-0.59648	0.395	0.455	7.69721e-06	Downregulated
Stromal	Stroma cyclic	MDK	2.30549e-16	-0.590628	0.517	0.555	7.17144e-12	Downregulated
Stromal	Stroma cyclic	CCSER1	5.19393e-10	-0.585536	0.255	0.259	1.61562e-05	Downregulated
Stromal	Stroma cyclic	LRPAP1	1.948e-16	-0.584299	0.301	0.367	6.05943e-12	Downregulated
Stromal	Stroma cyclic	RPL28	5.22877e-15	-0.583235	0.472	0.533	1.62646e-10	Downregulated
Stromal	Stroma cyclic	RPS18	8.95235e-17	-0.579019	0.645	0.709	2.78472e-12	Downregulated
Stromal	Stroma cyclic	APCDD1	1.89173e-16	-0.578173	0.532	0.563	5.8844e-12	Downregulated
Stromal	Stroma cyclic	RPL6	8.79958e-17	-0.577058	0.505	0.58	2.7372e-12	Downregulated
Stromal	Stroma cyclic	MIR99AHG	2.33008e-17	-0.57417	0.699	0.751	7.24795e-13	Downregulated
Stromal	Stroma cyclic	PTEN	6.89619e-26	-0.570619	0.699	0.704	2.14513e-21	Downregulated
Stromal	Stroma cyclic	COL1A2	2.81745e-22	-0.56774	0.799	0.819	8.76396e-18	Downregulated
Stromal	Stroma cyclic	MMP11	3.88025e-20	-0.564006	0.55	0.55	1.20699e-15	Downregulated
Stromal	Stroma cyclic	PLCB1	5.99731e-10	-0.563907	0.461	0.475	1.86552e-05	Downregulated
Stromal	Stroma cyclic	PAM	4.62076e-19	-0.558261	0.718	0.746	1.43733e-14	Downregulated
Stromal	Stroma cyclic	RPS3	2.16142e-13	-0.552689	0.489	0.543	6.72331e-09	Downregulated
Stromal	Stroma cyclic	APOE	6.91175e-10	-0.546046	0.217	0.304	2.14997e-05	Downregulated
Stromal	Stroma cyclic	ESR1	4.99728e-28	-0.544243	0.961	0.987	1.55446e-23	Downregulated
Stromal	Stroma cyclic	PTMA	2.73019e-14	-0.540596	0.652	0.691	8.49254e-10	Downregulated
Stromal	Stroma cyclic	LGALS1	5.77354e-13	-0.539139	0.486	0.56	1.79592e-08	Downregulated
Stromal	Stroma cyclic	COL12A1	1.04716e-12	-0.531349	0.276	0.45	3.2573e-08	Downregulated
Stromal	Stroma cyclic	RPLP0	5.00417e-09	-0.520395	0.474	0.53	0.00015566	Downregulated
Stromal	Stroma cyclic	PLXNC1	1.237e-11	-0.52033	0.181	0.256	3.84782e-07	Downregulated
Stromal	Stroma cyclic	RPS9	1.51459e-11	-0.520147	0.466	0.505	4.71129e-07	Downregulated
Stromal	Stroma cyclic	H3F3A	9.15654e-17	-0.519642	0.465	0.48	2.84823e-12	Downregulated
Stromal	Stroma cyclic	EEF1A1	1.2237e-18	-0.517533	0.742	0.744	3.80645e-14	Downregulated
Stromal	Stroma cyclic	H19	1.96003e-12	-0.510995	0.175	0.289	6.09688e-08	Downregulated
Stromal	Stroma cyclic	RPL17	8.99424e-14	-0.500257	0.459	0.495	2.79775e-09	Downregulated
Stromal	Stroma cyclic	CEP70	1.42534e-14	0.503902	0.411	0.204	4.43366e-10	Upregulated
Stromal	Stroma cyclic	PCBP3	1.30975e-13	0.503978	0.53	0.317	4.07412e-09	Upregulated
Stromal	Stroma cyclic	KIF2C	2.94616e-14	0.510981	0.3	0.121	9.16432e-10	Upregulated
Stromal	Stroma cyclic	PPP2R2C	1.7152e-21	0.513145	0.436	0.183	5.3353e-17	Upregulated
Stromal	Stroma cyclic	PCSK5	5.13892e-08	0.518643	0.778	0.696	0.00159851	Upregulated
Stromal	Stroma cyclic	LINC01572	1.0322e-11	0.519181	0.615	0.42	3.21075e-07	Upregulated
Stromal	Stroma cyclic	EBF1	1.2508e-13	0.520692	0.573	0.359	3.89073e-09	Upregulated
Stromal	Stroma cyclic	SMC4	1.6147e-12	0.521566	0.545	0.347	5.02269e-08	Upregulated
Stromal	Stroma cyclic	NCAPG	1.92739e-13	0.52905	0.402	0.206	5.99535e-09	Upregulated
Stromal	Stroma cyclic	ABTB2	9.72454e-21	0.531118	0.384	0.148	3.02491e-16	Upregulated
Stromal	Stroma cyclic	LHFPL6	1.12714e-13	0.53141	0.549	0.334	3.50609e-09	Upregulated
Stromal	Stroma cyclic	G2E3-AS1	3.43509e-13	0.532744	0.41	0.214	1.06852e-08	Upregulated
Stromal	Stroma cyclic	SPC25	1.69319e-18	0.534858	0.477	0.234	5.26685e-14	Upregulated
Stromal	Stroma cyclic	AC023051.1	1.06964e-14	0.53501	0.442	0.229	3.32722e-10	Upregulated
Stromal	Stroma cyclic	RBMS3	6.60023e-17	0.535196	0.609	0.369	2.05307e-12	Upregulated
Stromal	Stroma cyclic	AL365295.1	5.32731e-12	0.536286	0.656	0.467	1.65711e-07	Upregulated
Stromal	Stroma cyclic	BUB1	1.24934e-14	0.539558	0.332	0.141	3.8862e-10	Upregulated
Stromal	Stroma cyclic	AC096576.3	2.84371e-21	0.546122	0.407	0.163	8.84564e-17	Upregulated
Stromal	Stroma cyclic	TACC3	7.85976e-16	0.556031	0.45	0.229	2.44486e-11	Upregulated
Stromal	Stroma cyclic	PAEP	3.85049e-12	0.559666	0.158	0.317	1.19773e-07	Upregulated
Stromal	Stroma cyclic	ITGA6	4.75477e-14	0.5624	0.601	0.387	1.47902e-09	Upregulated
Stromal	Stroma cyclic	FGF13	2.72847e-15	0.565182	0.519	0.294	8.48717e-11	Upregulated
Stromal	Stroma cyclic	HMMR	1.88098e-18	0.56858	0.289	0.088	5.85097e-14	Upregulated
Stromal	Stroma cyclic	CDK1	3.50702e-16	0.572597	0.38	0.171	1.09089e-11	Upregulated
Stromal	Stroma cyclic	VIPR2	8.41107e-24	0.573707	0.251	0.045	2.61635e-19	Upregulated
Stromal	Stroma cyclic	AGBL4	1.39639e-10	0.577573	0.342	0.176	4.34361e-06	Upregulated
Stromal	Stroma cyclic	EZH2	2.77741e-12	0.58295	0.684	0.543	8.6394e-08	Upregulated
Stromal	Stroma cyclic	AC092691.3	2.05312e-23	0.585091	0.308	0.083	6.38645e-19	Upregulated
Stromal	Stroma cyclic	KIF18A	4.52662e-13	0.585327	0.288	0.121	1.40805e-08	Upregulated
Stromal	Stroma cyclic	KIF15	8.17504e-16	0.586548	0.467	0.246	2.54293e-11	Upregulated
Stromal	Stroma cyclic	F13A1	1.59523e-09	0.587161	0.433	0.264	4.96213e-05	Upregulated
Stromal	Stroma cyclic	ERI2	9.34746e-12	0.588553	0.585	0.392	2.90762e-07	Upregulated
Stromal	Stroma cyclic	CCBE1	2.79813e-19	0.58892	0.342	0.123	8.70387e-15	Upregulated
Stromal	Stroma cyclic	ITGB3BP	1.04297e-22	0.590072	0.598	0.319	3.24427e-18	Upregulated
Stromal	Stroma cyclic	CACNA1D	2.66387e-15	0.59092	0.745	0.623	8.28622e-11	Upregulated
Stromal	Stroma cyclic	REV3L	9.98439e-19	0.595644	0.834	0.678	3.10574e-14	Upregulated
Stromal	Stroma cyclic	GTSE1	4.25194e-15	0.602825	0.4	0.191	1.32261e-10	Upregulated
Stromal	Stroma cyclic	CHST11	4.32056e-11	0.603117	0.524	0.334	1.34395e-06	Upregulated
Stromal	Stroma cyclic	CDH13	6.16316e-15	0.606071	0.423	0.211	1.91711e-10	Upregulated
Stromal	Stroma cyclic	XYLT1	1.42913e-21	0.607228	0.544	0.274	4.44544e-17	Upregulated
Stromal	Stroma cyclic	DEPDC1B	2.02706e-14	0.607685	0.373	0.183	6.30536e-10	Upregulated
Stromal	Stroma cyclic	ASIC2	8.67215e-18	0.607712	0.461	0.224	2.69756e-13	Upregulated
Stromal	Stroma cyclic	CGNL1	5.40426e-23	0.609034	0.514	0.239	1.68105e-18	Upregulated
Stromal	Stroma cyclic	RACGAP1	7.8563e-20	0.625148	0.38	0.146	2.44378e-15	Upregulated
Stromal	Stroma cyclic	NAV3	1.05478e-10	0.626056	0.569	0.394	3.281e-06	Upregulated
Stromal	Stroma cyclic	KIF11	3.62761e-18	0.627901	0.445	0.211	1.1284e-13	Upregulated
Stromal	Stroma cyclic	AC005165.1	2.45654e-19	0.628058	0.299	0.09	7.6413e-15	Upregulated
Stromal	Stroma cyclic	CDC25C	2.61077e-17	0.62819	0.372	0.156	8.12107e-13	Upregulated
Stromal	Stroma cyclic	TUBA1C	5.83297e-12	0.633083	0.359	0.178	1.8144e-07	Upregulated
Stromal	Stroma cyclic	SDK2	2.20015e-22	0.651544	0.535	0.261	6.84379e-18	Upregulated
Stromal	Stroma cyclic	GAS2L3	9.03183e-20	0.655665	0.323	0.106	2.80944e-15	Upregulated
Stromal	Stroma cyclic	ARL15	6.47097e-17	0.657053	0.79	0.598	2.01286e-12	Upregulated
Stromal	Stroma cyclic	ITPR2	8.43737e-20	0.658982	0.782	0.621	2.62453e-15	Upregulated
Stromal	Stroma cyclic	NUSAP1	3.97404e-16	0.666137	0.485	0.269	1.23616e-11	Upregulated
Stromal	Stroma cyclic	KIF4A	4.78139e-18	0.669398	0.444	0.214	1.4873e-13	Upregulated
Stromal	Stroma cyclic	ANLN	4.04782e-17	0.67063	0.416	0.196	1.25912e-12	Upregulated
Stromal	Stroma cyclic	NLGN1	9.52153e-15	0.672223	0.789	0.696	2.96177e-10	Upregulated
Stromal	Stroma cyclic	CKAP5	1.23374e-16	0.688385	0.511	0.284	3.83767e-12	Upregulated
Stromal	Stroma cyclic	COL23A1	3.69361e-27	0.691477	0.33	0.08	1.14893e-22	Upregulated
Stromal	Stroma cyclic	BTBD11	2.07337e-21	0.696602	0.454	0.196	6.44942e-17	Upregulated
Stromal	Stroma cyclic	KIF18B	8.98019e-20	0.711287	0.485	0.244	2.79338e-15	Upregulated
Stromal	Stroma cyclic	SDK1	2.96819e-28	0.720359	0.912	0.902	9.23284e-24	Upregulated
Stromal	Stroma cyclic	SCLT1	1.39042e-14	0.720976	0.652	0.442	4.32505e-10	Upregulated
Stromal	Stroma cyclic	LSAMP	2.62164e-22	0.727053	0.803	0.704	8.15487e-18	Upregulated
Stromal	Stroma cyclic	P2RY14	2.28053e-23	0.729948	0.564	0.284	7.09383e-19	Upregulated
Stromal	Stroma cyclic	CIT	8.2403e-17	0.731325	0.529	0.307	2.56323e-12	Upregulated
Stromal	Stroma cyclic	ESRRG	6.65483e-27	0.735733	0.399	0.128	2.07005e-22	Upregulated
Stromal	Stroma cyclic	DDX5	2.19447e-30	0.737834	0.853	0.779	6.82611e-26	Upregulated
Stromal	Stroma cyclic	NDC80	1.47565e-26	0.746825	0.427	0.148	4.59017e-22	Upregulated
Stromal	Stroma cyclic	KIF14	6.69358e-22	0.751414	0.349	0.116	2.0821e-17	Upregulated
Stromal	Stroma cyclic	PWRN1	1.00409e-14	0.754949	0.672	0.485	3.12333e-10	Upregulated
Stromal	Stroma cyclic	KNL1	5.4539e-18	0.771945	0.494	0.271	1.69649e-13	Upregulated
Stromal	Stroma cyclic	DEC1	9.43426e-11	0.772708	0.407	0.229	2.93462e-06	Upregulated
Stromal	Stroma cyclic	C21orf58	4.9536e-17	0.775482	0.575	0.389	1.54087e-12	Upregulated
Stromal	Stroma cyclic	LINC01876	6.16483e-25	0.782867	0.344	0.098	1.91763e-20	Upregulated
Stromal	Stroma cyclic	PDZD2	4.27629e-26	0.783788	0.484	0.196	1.33018e-21	Upregulated
Stromal	Stroma cyclic	ARHGAP11B	2.73032e-17	0.79185	0.476	0.254	8.49294e-13	Upregulated
Stromal	Stroma cyclic	AC110296.1	1.25442e-19	0.80559	0.472	0.226	3.902e-15	Upregulated
Stromal	Stroma cyclic	ADAM12	1.319e-23	0.808242	0.679	0.415	4.10289e-19	Upregulated
Stromal	Stroma cyclic	AL049828.1	6.17268e-11	0.825684	0.481	0.294	1.92007e-06	Upregulated
Stromal	Stroma cyclic	MTUS2	1.75722e-16	0.83167	0.557	0.332	5.46602e-12	Upregulated
Stromal	Stroma cyclic	TNC	8.29132e-18	0.834406	0.394	0.168	2.5791e-13	Upregulated
Stromal	Stroma cyclic	MED12L	2.33999e-23	0.842118	0.532	0.259	7.27879e-19	Upregulated
Stromal	Stroma cyclic	TPX2	7.88611e-22	0.861223	0.479	0.236	2.45305e-17	Upregulated
Stromal	Stroma cyclic	COL7A1	8.73623e-23	0.889125	0.545	0.271	2.71749e-18	Upregulated
Stromal	Stroma cyclic	ASPM	7.61698e-17	0.898004	0.398	0.181	2.36934e-12	Upregulated
Stromal	Stroma cyclic	AC096576.2	3.09851e-25	0.905643	0.545	0.256	9.63823e-21	Upregulated
Stromal	Stroma cyclic	TMTC1	6.67174e-32	0.906922	0.55	0.229	2.07531e-27	Upregulated
Stromal	Stroma cyclic	AC092691.1	2.59377e-28	0.909242	0.631	0.324	8.06819e-24	Upregulated
Stromal	Stroma cyclic	CENPE	2.83146e-20	0.948424	0.375	0.143	8.80753e-16	Upregulated
Stromal	Stroma cyclic	NEAT1	8.64563e-22	0.960893	0.942	0.819	2.68931e-17	Upregulated
Stromal	Stroma cyclic	TOP2A	6.60832e-24	0.975228	0.546	0.286	2.05558e-19	Upregulated
Stromal	Stroma cyclic	NAV2	7.74676e-24	1.06361	0.514	0.244	2.40971e-19	Upregulated
Stromal	Stroma cyclic	KCNIP4	1.24699e-33	1.06608	0.818	0.714	3.87888e-29	Upregulated
Stromal	Stroma cyclic	PTCH1	9.85931e-28	1.07668	0.73	0.495	3.06684e-23	Upregulated
Stromal	Stroma cyclic	HPSE2	2.05566e-40	1.2815	0.691	0.337	6.39434e-36	Upregulated
Stromal	Stroma cyclic	APOLD1	1.01951e-25	1.40407	0.505	0.239	3.17127e-21	Upregulated
Stromal	SMC	ROBO2	7.97092e-16	-1.14339	0.168	0.296	2.47943e-11	Downregulated
Stromal	SMC	SFRP1	1.07322e-38	-1.05828	0.271	0.514	3.33834e-34	Downregulated
Stromal	SMC	AP001977.1	2.64123e-20	-0.896029	0.267	0.404	8.21582e-16	Downregulated
Stromal	SMC	GNA14-AS1	8.19652e-16	-0.835987	0.178	0.299	2.54961e-11	Downregulated
Stromal	SMC	LIPI	2.49639e-19	-0.812135	0.231	0.358	7.76526e-15	Downregulated
Stromal	SMC	MMP11	4.88528e-27	-0.793876	0.42	0.592	1.51961e-22	Downregulated
Stromal	SMC	AC012409.2	4.05409e-40	-0.774871	0.73	0.906	1.26107e-35	Downregulated
Stromal	SMC	MIR100HG	1.75674e-25	-0.771472	0.389	0.575	5.4645e-21	Downregulated
Stromal	SMC	LINC01482	2.62971e-18	-0.755248	0.242	0.396	8.17996e-14	Downregulated
Stromal	SMC	HOXA10	2.14626e-26	-0.744217	0.309	0.491	6.67615e-22	Downregulated
Stromal	SMC	MIR99AHG	6.13518e-29	-0.734005	0.566	0.76	1.90841e-24	Downregulated
Stromal	SMC	COL14A1	2.43544e-17	-0.715146	0.216	0.375	7.57568e-13	Downregulated
Stromal	SMC	CNTN1	2.22934e-13	-0.711974	0.162	0.283	6.93459e-09	Downregulated
Stromal	SMC	FAM118A	1.9483e-24	-0.695546	0.236	0.378	6.0604e-20	Downregulated
Stromal	SMC	MOXD1	2.38349e-18	-0.694401	0.272	0.457	7.41409e-14	Downregulated
Stromal	SMC	AC137494.1	5.04253e-14	-0.689749	0.15	0.282	1.56853e-09	Downregulated
Stromal	SMC	TAFA2	1.64628e-12	-0.685155	0.194	0.315	5.12091e-08	Downregulated
Stromal	SMC	ADAMTS9-AS1	8.06363e-14	-0.676959	0.287	0.422	2.50827e-09	Downregulated
Stromal	SMC	AP000787.1	7.5988e-14	-0.668696	0.335	0.45	2.36368e-09	Downregulated
Stromal	SMC	LINC02456	7.39569e-15	-0.645987	0.281	0.451	2.3005e-10	Downregulated
Stromal	SMC	CNTN4-AS2	8.64987e-13	-0.635572	0.175	0.297	2.69063e-08	Downregulated
Stromal	SMC	AC007098.1	1.14194e-16	-0.617343	0.342	0.466	3.55211e-12	Downregulated
Stromal	SMC	FHOD3	1.27856e-11	-0.611584	0.171	0.291	3.97708e-07	Downregulated
Stromal	SMC	SLC8A1-AS1	4.31822e-10	-0.606842	0.225	0.329	1.34323e-05	Downregulated
Stromal	SMC	AL035427.1	5.66318e-13	-0.605315	0.363	0.441	1.76159e-08	Downregulated
Stromal	SMC	FAM227B	2.62151e-13	-0.59239	0.269	0.353	8.15448e-09	Downregulated
Stromal	SMC	AC015923.1	2.12179e-11	-0.58601	0.175	0.265	6.60005e-07	Downregulated
Stromal	SMC	SHOC1	7.94291e-14	-0.584835	0.44	0.556	2.47072e-09	Downregulated
Stromal	SMC	DLG2	3.28078e-08	-0.581972	0.295	0.318	0.00102052	Downregulated
Stromal	SMC	ZBTB20-AS5	4.71258e-15	-0.577057	0.412	0.521	1.4659e-10	Downregulated
Stromal	SMC	TMSB4X	1.60502e-23	-0.574654	0.556	0.659	4.99256e-19	Downregulated
Stromal	SMC	AC091906.1	3.5551e-10	-0.568213	0.25	0.357	1.10585e-05	Downregulated
Stromal	SMC	IGF1	6.99662e-21	-0.563196	0.433	0.648	2.17637e-16	Downregulated
Stromal	SMC	AL109930.1	1.03261e-09	-0.548303	0.436	0.537	3.21204e-05	Downregulated
Stromal	SMC	HAND2-AS1	6.82068e-14	-0.545238	0.205	0.341	2.12164e-09	Downregulated
Stromal	SMC	PRLR	6.15736e-10	-0.540966	0.181	0.294	1.91531e-05	Downregulated
Stromal	SMC	ESR1	6.04465e-32	-0.53803	0.851	0.948	1.88025e-27	Downregulated
Stromal	SMC	CDH11	5.41188e-25	-0.537167	0.784	0.865	1.68342e-20	Downregulated
Stromal	SMC	PRSS12	2.45067e-11	-0.533339	0.196	0.306	7.62306e-07	Downregulated
Stromal	SMC	RORB	7.32825e-14	-0.530919	0.602	0.695	2.27953e-09	Downregulated
Stromal	SMC	PRICKLE1	2.62932e-11	-0.529567	0.447	0.555	8.17876e-07	Downregulated
Stromal	SMC	AC009716.1	5.26822e-13	-0.527427	0.296	0.411	1.63873e-08	Downregulated
Stromal	SMC	SYT1	1.29602e-10	-0.52172	0.335	0.454	4.0314e-06	Downregulated
Stromal	SMC	AC012404.1	5.67163e-14	-0.519077	0.387	0.492	1.76422e-09	Downregulated
Stromal	SMC	VCAN-AS1	1.36744e-06	-0.515036	0.281	0.337	0.0425356	Downregulated
Stromal	SMC	MORC4	4.03278e-11	-0.511844	0.229	0.277	1.25444e-06	Downregulated
Stromal	SMC	MYCBP2-AS1	1.92427e-12	-0.510274	0.244	0.343	5.98563e-08	Downregulated
Stromal	SMC	LDAH	3.83116e-11	-0.507729	0.381	0.419	1.19172e-06	Downregulated
Stromal	SMC	DLEU1	2.49048e-11	-0.506276	0.461	0.504	7.74689e-07	Downregulated
Stromal	SMC	NR2F2	2.81014e-16	-0.503986	0.494	0.613	8.74123e-12	Downregulated
Stromal	SMC	STARD4-AS1	2.45053e-16	-0.503204	0.654	0.767	7.62262e-12	Downregulated
Stromal	SMC	PIK3R1	2.75176e-15	-0.500284	0.41	0.503	8.55964e-11	Downregulated
Stromal	SMC	EXT1	7.04785e-11	0.501132	0.847	0.764	2.1923e-06	Upregulated
Stromal	SMC	HIP1	6.73575e-13	0.504349	0.577	0.411	2.09522e-08	Upregulated
Stromal	SMC	MYO1B	5.27802e-17	0.505439	0.526	0.332	1.64178e-12	Upregulated
Stromal	SMC	MARK1	7.57927e-14	0.50595	0.305	0.156	2.35761e-09	Upregulated
Stromal	SMC	FAT1	1.15878e-13	0.506046	0.417	0.251	3.60451e-09	Upregulated
Stromal	SMC	ADGRB3	2.07211e-07	0.509586	0.514	0.4	0.00644551	Upregulated
Stromal	SMC	TSPAN5	3.26208e-12	0.510188	0.532	0.369	1.0147e-07	Upregulated
Stromal	SMC	GRID1	4.685e-07	0.512196	0.305	0.199	0.0145732	Upregulated
Stromal	SMC	EPS8	5.23171e-15	0.51537	0.645	0.466	1.62737e-10	Upregulated
Stromal	SMC	MAML2	1.28402e-11	0.517277	0.73	0.609	3.99407e-07	Upregulated
Stromal	SMC	GJC1	1.59436e-15	0.517314	0.406	0.233	4.95941e-11	Upregulated
Stromal	SMC	ETS1	1.187e-10	0.519966	0.44	0.302	3.69227e-06	Upregulated
Stromal	SMC	RUNX2	7.93053e-10	0.522907	0.398	0.265	2.46687e-05	Upregulated
Stromal	SMC	ARHGAP42	1.35228e-12	0.523601	0.603	0.454	4.2064e-08	Upregulated
Stromal	SMC	ADAMTS12	1.38911e-09	0.524479	0.476	0.341	4.32097e-05	Upregulated
Stromal	SMC	RASAL2	5.68923e-09	0.526887	0.587	0.468	0.000176969	Upregulated
Stromal	SMC	COL6A3	1.37071e-06	0.528737	0.785	0.732	0.0426372	Upregulated
Stromal	SMC	IQSEC1	1.44233e-09	0.528931	0.329	0.203	4.4865e-05	Upregulated
Stromal	SMC	LHFPL6	8.45309e-08	0.53024	0.559	0.444	0.00262942	Upregulated
Stromal	SMC	CLIP2	2.69334e-11	0.532682	0.468	0.315	8.37791e-07	Upregulated
Stromal	SMC	ARL15	2.39641e-12	0.539676	0.714	0.601	7.45429e-08	Upregulated
Stromal	SMC	FOXP1	8.72905e-10	0.544655	0.546	0.419	2.71526e-05	Upregulated
Stromal	SMC	ARHGAP26	7.48778e-13	0.552404	0.312	0.166	2.32915e-08	Upregulated
Stromal	SMC	RNF152	2.54149e-11	0.553212	0.549	0.393	7.90555e-07	Upregulated
Stromal	SMC	DOCK4	3.20291e-15	0.5548	0.477	0.297	9.96298e-11	Upregulated
Stromal	SMC	AC092691.1	1.25123e-06	0.558618	0.271	0.194	0.0389208	Upregulated
Stromal	SMC	AGAP1	4.2238e-18	0.563803	0.821	0.709	1.31386e-13	Upregulated
Stromal	SMC	GRK5	7.29563e-10	0.568542	0.327	0.199	2.26938e-05	Upregulated
Stromal	SMC	PAG1	3.485e-15	0.574725	0.436	0.259	1.08404e-10	Upregulated
Stromal	SMC	NCOA7	9.07072e-10	0.580485	0.252	0.139	2.82154e-05	Upregulated
Stromal	SMC	COL5A3	9.85355e-12	0.580715	0.369	0.221	3.06505e-07	Upregulated
Stromal	SMC	EGFLAM	3.02258e-14	0.589086	0.394	0.228	9.40203e-10	Upregulated
Stromal	SMC	BACH1	8.54439e-12	0.594794	0.546	0.41	2.65782e-07	Upregulated
Stromal	SMC	CALD1	1.46543e-15	0.595184	0.863	0.753	4.55836e-11	Upregulated
Stromal	SMC	LIMS1	5.75445e-20	0.598835	0.612	0.403	1.78998e-15	Upregulated
Stromal	SMC	CNNM2	1.04448e-06	0.606376	0.276	0.177	0.0324897	Upregulated
Stromal	SMC	COBLL1	4.93937e-17	0.620686	0.316	0.15	1.53644e-12	Upregulated
Stromal	SMC	HIF1A	3.96266e-12	0.622451	0.384	0.246	1.23262e-07	Upregulated
Stromal	SMC	TNS3	2.69362e-14	0.622885	0.571	0.409	8.37877e-10	Upregulated
Stromal	SMC	SGIP1	5.95902e-11	0.633135	0.624	0.514	1.85361e-06	Upregulated
Stromal	SMC	TRPC4	5.84816e-12	0.64036	0.339	0.201	1.81913e-07	Upregulated
Stromal	SMC	C2orf27A	3.50831e-17	0.645486	0.47	0.28	1.09129e-12	Upregulated
Stromal	SMC	CREB5	3.58898e-12	0.646918	0.289	0.152	1.11639e-07	Upregulated
Stromal	SMC	PDE4D	1.53525e-06	0.655245	0.272	0.185	0.0477555	Upregulated
Stromal	SMC	SAMD4A	1.15449e-12	0.666528	0.465	0.315	3.59117e-08	Upregulated
Stromal	SMC	MAML3	1.02272e-18	0.67479	0.651	0.462	3.18126e-14	Upregulated
Stromal	SMC	COL18A1	1.55397e-12	0.67666	0.503	0.353	4.83379e-08	Upregulated
Stromal	SMC	COL4A2	3.56459e-23	0.684921	0.812	0.662	1.1088e-18	Upregulated
Stromal	SMC	PLCL1	4.82059e-15	0.689606	0.477	0.311	1.49949e-10	Upregulated
Stromal	SMC	ALCAM	7.91299e-15	0.699831	0.269	0.124	2.46141e-10	Upregulated
Stromal	SMC	PPFIBP1	1.11763e-17	0.7085	0.377	0.2	3.47649e-13	Upregulated
Stromal	SMC	SAT1	7.2441e-21	0.709416	0.3	0.122	2.25335e-16	Upregulated
Stromal	SMC	CD44	3.19855e-16	0.718351	0.341	0.176	9.94942e-12	Upregulated
Stromal	SMC	MICAL2	2.57835e-18	0.736701	0.316	0.146	8.0202e-14	Upregulated
Stromal	SMC	UACA	1.33071e-19	0.799782	0.648	0.466	4.13931e-15	Upregulated
Stromal	SMC	VMP1	1.23131e-21	0.802795	0.687	0.531	3.83012e-17	Upregulated
Stromal	SMC	ARHGAP24	5.08534e-19	0.805823	0.419	0.228	1.58185e-14	Upregulated
Stromal	SMC	FRMD4A	8.62358e-16	0.830835	0.456	0.291	2.68245e-11	Upregulated
Stromal	SMC	ITGA1	2.69144e-29	0.839566	0.703	0.505	8.37199e-25	Upregulated
Stromal	SMC	MYO1D	3.82372e-21	0.84158	0.356	0.174	1.18941e-16	Upregulated
Stromal	SMC	AC017002.5	1.46837e-16	0.856661	0.372	0.201	4.56751e-12	Upregulated
Stromal	SMC	PRR16	3.85715e-16	0.871858	0.387	0.228	1.19981e-11	Upregulated
Stromal	SMC	FN1	1.45771e-08	0.893016	0.414	0.316	0.000453436	Upregulated
Stromal	SMC	COL7A1	1.28409e-14	0.89549	0.334	0.194	3.9943e-10	Upregulated
Stromal	SMC	MAP3K5	1.67007e-18	0.908112	0.411	0.239	5.19491e-14	Upregulated
Stromal	SMC	PTPRE	4.60863e-21	0.918006	0.438	0.246	1.43356e-16	Upregulated
Stromal	SMC	COL4A1	1.50228e-25	0.93366	0.743	0.583	4.67299e-21	Upregulated
Stromal	SMC	PRKG1	1.77009e-37	0.939234	0.831	0.622	5.50603e-33	Upregulated
Stromal	SMC	GLIS3	7.2205e-18	0.97088	0.587	0.444	2.24601e-13	Upregulated
Stromal	SMC	CBLB	5.92271e-24	1.01538	0.602	0.422	1.84232e-19	Upregulated
Stromal	SMC	LOXL2	9.72989e-25	1.1111	0.384	0.197	3.02658e-20	Upregulated
Stromal	SMC	MIR4435-2HG	7.76622e-36	1.11704	0.73	0.538	2.41576e-31	Upregulated
Stromal	SMC	RUNX1	8.91761e-30	1.20648	0.37	0.159	2.77391e-25	Upregulated
Stromal	SMC	PALM2-AKAP2	1.30814e-36	1.23827	0.54	0.305	4.06909e-32	Upregulated
Stromal	SMC	CYTOR	8.34988e-36	1.25477	0.563	0.32	2.59731e-31	Upregulated
Stromal	SMC	NEAT1	4.28922e-46	1.48278	0.877	0.796	1.3342e-41	Upregulated
Immune	B-cells	AC079793.1	3.52623e-08	-1.98356	0.32	0.912	0.00109687	Downregulated
Immune	T-cells CD4+	COL3A1	8.74387e-08	-0.673161	0.478	0.607	0.00271987	Downregulated
Immune	T-cells CD4+	RPL17	9.13523e-07	-0.628689	0.32	0.445	0.0284161	Downregulated
Immune	T-cells CD4+	AC079793.1	8.4177e-09	-0.545847	0.836	0.917	0.000261841	Downregulated
Immune	T-cells CD4+	TMSB4X	6.54779e-10	-0.526257	0.543	0.607	2.03676e-05	Downregulated
Immune	T-cells CD4+	SAT1	7.99776e-07	0.515413	0.258	0.117	0.0248778	Upregulated
Immune	T-cells CD4+	IL7R	1.5027e-07	0.644642	0.526	0.321	0.0046743	Upregulated
Immune	T-cells CD4+	BACH2	8.77463e-08	0.859179	0.499	0.297	0.00272944	Upregulated
Immune	T-cells CD4+	CRYBG1	6.50866e-07	0.876875	0.301	0.141	0.0202458	Upregulated
Immune	T-cells CD4+	PDE3B	1.20038e-09	1.1399	0.486	0.283	3.73391e-05	Upregulated
Immune	T-cells CD4+	FAAH2	7.28288e-09	1.38139	0.266	0.097	0.000226541	Upregulated
Immune	T-cells CD8+	LGALS1	3.30081e-09	-0.704058	0.28	0.39	0.000102675	Downregulated
Immune	T-cells CD8+	FTL	4.41913e-07	-0.645953	0.26	0.35	0.0137461	Downregulated
Immune	T-cells CD8+	TMSB4X	3.44234e-12	-0.617433	0.565	0.677	1.07077e-07	Downregulated
Immune	T-cells CD8+	RPL10	3.71901e-09	-0.509117	0.545	0.625	0.000115684	Downregulated
Immune	T-cells CD8+	WFDC2	5.29353e-08	0.523896	0.526	0.348	0.0016466	Upregulated
Immune	T-cells CD8+	NPAS3	1.42691e-22	1.65806	0.262	0.048	4.43854e-18	Upregulated
Immune	uM 1	COLEC12	2.8132e-33	-1.90709	0.103	0.325	8.7506e-29	Downregulated
Immune	uM 1	GPNMB	2.4488e-45	-1.66347	0.236	0.48	7.6174e-41	Downregulated
Immune	uM 1	KCNMA1	8.7186e-62	-1.61874	0.299	0.679	2.712e-57	Downregulated
Immune	uM 1	CYP27A1	1.4044e-28	-1.31683	0.152	0.363	4.3685e-24	Downregulated
Immune	uM 1	FTL	6.297e-26	-1.08209	0.517	0.725	1.9587e-21	Downregulated
Immune	uM 1	TESK2	2.8465e-23	-1.07033	0.119	0.315	8.8544e-19	Downregulated
Immune	uM 1	CLIP4	8.0335e-17	-1.01049	0.137	0.263	2.4989e-12	Downregulated
Immune	uM 1	AC009313.1	3.9357e-11	-1.00989	0.187	0.307	1.2242e-06	Downregulated
Immune	uM 1	ANKUB1	3.5494e-26	-1.00693	0.571	0.733	1.1041e-21	Downregulated
Immune	uM 1	CSTB	8.1302e-15	-0.973106	0.177	0.277	2.529e-10	Downregulated
Immune	uM 1	HMOX1	9.983e-13	-0.970964	0.158	0.289	3.1053e-08	Downregulated
Immune	uM 1	CYREN	4.9077e-19	-0.914982	0.138	0.289	1.5266e-14	Downregulated
Immune	uM 1	AC008771.1	1.7972e-18	-0.910133	0.454	0.596	5.5904e-14	Downregulated
Immune	uM 1	RBPJ	1.3814e-14	-0.854071	0.69	0.755	4.2969e-10	Downregulated
Immune	uM 1	MGAT1	3.1045e-16	-0.80329	0.302	0.406	9.6568e-12	Downregulated
Immune	uM 1	RAB11A	1.7117e-14	-0.798396	0.449	0.56	5.3244e-10	Downregulated
Immune	uM 1	AC011933.4	3.1778e-16	-0.792295	0.407	0.554	9.8848e-12	Downregulated
Immune	uM 1	DPYD-AS1	2.9559e-18	-0.776054	0.483	0.631	9.1947e-14	Downregulated
Immune	uM 1	TBC1D17	1.1177e-11	-0.774661	0.166	0.267	3.4767e-07	Downregulated
Immune	uM 1	AC066613.2	1.0172e-14	-0.762103	0.209	0.39	3.1642e-10	Downregulated
Immune	uM 1	AC018362.1	1.9031e-13	-0.751911	0.277	0.422	5.9197e-09	Downregulated
Immune	uM 1	MIR155HG	4.1924e-12	-0.745189	0.137	0.251	1.3041e-07	Downregulated
Immune	uM 1	SLC38A6	2.2874e-17	-0.740355	0.326	0.468	7.1151e-13	Downregulated
Immune	uM 1	CTSL	8.5778e-10	-0.739049	0.387	0.46	2.6682e-05	Downregulated
Immune	uM 1	FAM13A	7.0894e-12	-0.733296	0.248	0.327	2.2052e-07	Downregulated
Immune	uM 1	AC009690.2	2.2624e-12	-0.72502	0.213	0.359	7.0375e-08	Downregulated
Immune	uM 1	HEXA	2.8427e-16	-0.69794	0.266	0.4	8.8424e-12	Downregulated
Immune	uM 1	SIGLEC1	5.3762e-12	-0.693036	0.18	0.345	1.6723e-07	Downregulated
Immune	uM 1	ABCG1	2.507e-11	-0.688242	0.23	0.355	7.7982e-07	Downregulated
Immune	uM 1	RDX	4.8792e-10	-0.685538	0.305	0.424	1.5177e-05	Downregulated
Immune	uM 1	NPL	7.5616e-16	-0.678539	0.342	0.54	2.3521e-11	Downregulated
Immune	uM 1	FCHO2	3.3806e-16	-0.675097	0.475	0.606	1.0516e-11	Downregulated
Immune	uM 1	SAMD4A	3.1492e-09	-0.644045	0.22	0.355	9.796e-05	Downregulated
Immune	uM 1	NPC1	2.1631e-15	-0.631577	0.415	0.536	6.7287e-11	Downregulated
Immune	uM 1	AC120193.1	1.7427e-08	-0.630876	0.331	0.458	0.00054209	Downregulated
Immune	uM 1	AC002463.1	9.1113e-12	-0.626226	0.293	0.44	2.8342e-07	Downregulated
Immune	uM 1	RAB37	3.0109e-10	-0.620924	0.153	0.293	9.3658e-06	Downregulated
Immune	uM 1	PER3	2.4533e-08	-0.614699	0.167	0.283	0.00076314	Downregulated
Immune	uM 1	ERO1A	7.7431e-12	-0.613565	0.259	0.325	2.4086e-07	Downregulated
Immune	uM 1	STARD13	3.3851e-11	-0.613492	0.303	0.458	1.053e-06	Downregulated
Immune	uM 1	LTA4H	2.9529e-09	-0.611398	0.153	0.269	9.1853e-05	Downregulated
Immune	uM 1	TBC1D2	2.5663e-11	-0.609715	0.211	0.349	7.9826e-07	Downregulated
Immune	uM 1	DENND4C	4.1201e-12	-0.609184	0.399	0.506	1.2816e-07	Downregulated
Immune	uM 1	GBE1	1.915e-08	-0.605913	0.347	0.428	0.00059569	Downregulated
Immune	uM 1	AL390774.2	5.5997e-09	-0.605855	0.208	0.309	0.00017419	Downregulated
Immune	uM 1	AC053513.1	1.0305e-09	-0.599961	0.285	0.428	3.2053e-05	Downregulated
Immune	uM 1	RAB20	1.4836e-12	-0.598854	0.296	0.466	4.615e-08	Downregulated
Immune	uM 1	ATP6V0A1	1.76e-12	-0.596828	0.345	0.432	5.4747e-08	Downregulated
Immune	uM 1	AC026202.2	1.1807e-09	-0.593736	0.242	0.353	3.6728e-05	Downregulated
Immune	uM 1	P2RX7	1.1701e-08	-0.591831	0.186	0.297	0.00036396	Downregulated
Immune	uM 1	TFEC	9.2865e-11	-0.579429	0.468	0.568	2.8887e-06	Downregulated
Immune	uM 1	GRIK1	1.8088e-08	-0.5767	0.162	0.259	0.00056264	Downregulated
Immune	uM 1	NAIP	2.9225e-10	-0.575279	0.306	0.432	9.0906e-06	Downregulated
Immune	uM 1	SQSTM1	1.8457e-09	-0.569696	0.295	0.371	5.7412e-05	Downregulated
Immune	uM 1	AP002336.2	1.8141e-08	-0.563791	0.34	0.44	0.00056429	Downregulated
Immune	uM 1	CD163	2.4846e-07	-0.560381	0.259	0.373	0.00772859	Downregulated
Immune	uM 1	FMNL2	2.9702e-11	-0.56004	0.615	0.751	9.2392e-07	Downregulated
Immune	uM 1	ME1	4.1936e-08	-0.558563	0.173	0.301	0.00130445	Downregulated
Immune	uM 1	RPS6KA2	6.3622e-09	-0.557389	0.202	0.313	0.0001979	Downregulated
Immune	uM 1	STX7	3.4645e-14	-0.553258	0.433	0.532	1.0777e-09	Downregulated
Immune	uM 1	PGK1	8.7333e-11	-0.552369	0.293	0.347	2.7166e-06	Downregulated
Immune	uM 1	SNHG14	3.3453e-12	-0.54666	0.411	0.556	1.0406e-07	Downregulated
Immune	uM 1	PDXDC1	2.2339e-09	-0.545219	0.343	0.442	6.9488e-05	Downregulated
Immune	uM 1	HRH1	5.9478e-08	-0.544478	0.261	0.373	0.00185012	Downregulated
Immune	uM 1	COL3A1	8.9725e-13	-0.543653	0.392	0.576	2.791e-08	Downregulated
Immune	uM 1	FRMD4B	2.6621e-19	-0.543524	0.534	0.763	8.2808e-15	Downregulated
Immune	uM 1	ST18	9.1931e-07	-0.541717	0.155	0.261	0.0285959	Downregulated
Immune	uM 1	TMLHE-AS1	6.1303e-08	-0.540391	0.36	0.468	0.0019069	Downregulated
Immune	uM 1	ENPP2	1.1931e-08	-0.539503	0.204	0.345	0.00037113	Downregulated
Immune	uM 1	CGGBP1	6.1143e-10	-0.539222	0.36	0.446	1.9019e-05	Downregulated
Immune	uM 1	CERT1	5.7717e-12	-0.537691	0.46	0.57	1.7954e-07	Downregulated
Immune	uM 1	STARD13-AS	5.9885e-07	-0.525863	0.15	0.261	0.018628	Downregulated
Immune	uM 1	IGF1	1.2514e-07	-0.525543	0.189	0.315	0.00389256	Downregulated
Immune	uM 1	MYOF	4.3715e-08	-0.521092	0.44	0.524	0.00135981	Downregulated
Immune	uM 1	MITF	2.2233e-08	-0.518129	0.489	0.578	0.00069157	Downregulated
Immune	uM 1	ENO4	7.9457e-09	-0.516946	0.183	0.295	0.00024716	Downregulated
Immune	uM 1	LIPA	1.2318e-08	-0.516841	0.208	0.319	0.00038316	Downregulated
Immune	uM 1	UGCG	8.3803e-07	-0.516613	0.189	0.297	0.0260678	Downregulated
Immune	uM 1	RAB1A	4.2622e-12	-0.514733	0.533	0.612	1.3258e-07	Downregulated
Immune	uM 1	SOAT1	1.551e-07	-0.510342	0.319	0.378	0.00482469	Downregulated
Immune	uM 1	SNTB1	8.7061e-07	-0.509493	0.219	0.327	0.0270811	Downregulated
Immune	uM 1	SNX29	1.2603e-10	-0.509245	0.598	0.679	3.9203e-06	Downregulated
Immune	uM 1	DTNA	2.986e-07	-0.509103	0.192	0.261	0.00928832	Downregulated
Immune	uM 1	TCIRG1	2.0336e-08	0.504616	0.286	0.153	0.00063256	Upregulated
Immune	uM 1	ITGAV	9.0455e-08	0.531868	0.458	0.311	0.00281369	Upregulated
Immune	uM 1	MYH9	4.3187e-09	0.534563	0.464	0.303	0.00013434	Upregulated
Immune	uM 1	ATXN1	9.1406e-10	0.538384	0.774	0.707	2.8433e-05	Upregulated
Immune	uM 1	DOCK10	1.5324e-09	0.541884	0.779	0.717	4.7667e-05	Upregulated
Immune	uM 1	ENG	6.0224e-07	0.562879	0.415	0.293	0.0187332	Upregulated
Immune	uM 1	HCK	1.4802e-08	0.589056	0.595	0.45	0.00046044	Upregulated
Immune	uM 1	VASH1	9.3526e-12	0.589697	0.396	0.219	2.9092e-07	Upregulated
Immune	uM 1	HIVEP1	2.102e-07	0.591901	0.327	0.199	0.0065386	Upregulated
Immune	uM 1	ITGB1	1.4373e-08	0.592442	0.491	0.347	0.0004471	Upregulated
Immune	uM 1	MAML3	3.4331e-09	0.595991	0.583	0.434	0.00010679	Upregulated
Immune	uM 1	SUSD6	5.112e-11	0.596439	0.598	0.428	1.5901e-06	Upregulated
Immune	uM 1	PHC2	1.808e-09	0.596996	0.491	0.341	5.624e-05	Upregulated
Immune	uM 1	PTPN12	1.2835e-08	0.602811	0.606	0.534	0.00039925	Upregulated
Immune	uM 1	HIPK2	3.5864e-08	0.606415	0.472	0.333	0.00111559	Upregulated
Immune	uM 1	GNA12	1.6706e-07	0.614125	0.408	0.303	0.0051966	Upregulated
Immune	uM 1	HIVEP3	2.6241e-11	0.620895	0.456	0.275	8.1625e-07	Upregulated
Immune	uM 1	RUBCNL	1.0413e-10	0.627845	0.3	0.147	3.239e-06	Upregulated
Immune	uM 1	NUMB	1.5217e-09	0.629157	0.7	0.614	4.7334e-05	Upregulated
Immune	uM 1	JARID2	5.7369e-07	0.631641	0.656	0.627	0.0178452	Upregulated
Immune	uM 1	ZSWIM6	1.3401e-20	0.639395	0.851	0.739	4.1686e-16	Upregulated
Immune	uM 1	DSE	7.798e-12	0.64229	0.521	0.339	2.4257e-07	Upregulated
Immune	uM 1	PIK3R5	6.2088e-10	0.646089	0.656	0.56	1.9313e-05	Upregulated
Immune	uM 1	MAP2K1	2.037e-08	0.648665	0.468	0.347	0.00063362	Upregulated
Immune	uM 1	STK17B	9.0945e-12	0.653266	0.326	0.161	2.8289e-07	Upregulated
Immune	uM 1	ATP13A3	1.4273e-07	0.670275	0.426	0.293	0.00443975	Upregulated
Immune	uM 1	NIBAN2	5.3353e-08	0.693371	0.315	0.191	0.0016596	Upregulated
Immune	uM 1	KYNU	1.3755e-06	0.699627	0.631	0.552	0.0427852	Upregulated
Immune	uM 1	KIFC3	3.269e-08	0.717932	0.359	0.233	0.00101685	Upregulated
Immune	uM 1	RNF19B	1.0546e-09	0.729772	0.301	0.161	3.2804e-05	Upregulated
Immune	uM 1	CDK14	4.5461e-07	0.769977	0.437	0.396	0.0141412	Upregulated
Immune	uM 1	SSBP3	3.3347e-11	0.774249	0.322	0.165	1.0373e-06	Upregulated
Immune	uM 1	ALOX5AP	2.935e-11	0.789482	0.252	0.12	9.1298e-07	Upregulated
Immune	uM 1	SERPINB9	9.9677e-13	0.789831	0.394	0.213	3.1006e-08	Upregulated
Immune	uM 1	DDX60L	1.3197e-08	0.79	0.44	0.333	0.0004105	Upregulated
Immune	uM 1	RNF149	4.8222e-12	0.806535	0.598	0.436	1.5e-07	Upregulated
Immune	uM 1	RUNX3	3.7652e-14	0.813146	0.279	0.112	1.1712e-09	Upregulated
Immune	uM 1	PFKFB3	2.2438e-08	0.823835	0.442	0.341	0.00069796	Upregulated
Immune	uM 1	NFAT5	1.659e-12	0.825682	0.642	0.504	5.1605e-08	Upregulated
Immune	uM 1	SLC44A1	1.4789e-09	0.832986	0.362	0.217	4.6003e-05	Upregulated
Immune	uM 1	SLC11A1	1.349e-09	0.84036	0.401	0.325	4.1961e-05	Upregulated
Immune	uM 1	SKIL	8.6913e-18	0.842187	0.46	0.245	2.7035e-13	Upregulated
Immune	uM 1	ERGIC1	3.3265e-16	0.859282	0.354	0.157	1.0348e-11	Upregulated
Immune	uM 1	FLNB	6.9735e-11	0.886157	0.321	0.169	2.1692e-06	Upregulated
Immune	uM 1	ARHGAP31	1.3706e-15	0.891899	0.541	0.371	4.2634e-11	Upregulated
Immune	uM 1	IL1RAP	8.0174e-13	0.894008	0.35	0.179	2.4939e-08	Upregulated
Immune	uM 1	SRGN	8.1965e-11	0.964937	0.479	0.327	2.5496e-06	Upregulated
Immune	uM 1	PLCB1	5.4863e-09	0.996458	0.307	0.173	0.00017066	Upregulated
Immune	uM 1	TNIP1	8.3935e-13	1.0132	0.277	0.133	2.6109e-08	Upregulated
Immune	uM 1	IRAK2	3.3225e-12	1.02142	0.285	0.137	1.0335e-07	Upregulated
Immune	uM 1	ADAMTSL4-AS1	5.6809e-13	1.03079	0.318	0.161	1.7671e-08	Upregulated
Immune	uM 1	SPP1	2.0844e-09	1.06788	0.412	0.255	6.4838e-05	Upregulated
Immune	uM 1	ADGRE2	5.449e-23	1.07723	0.475	0.227	1.695e-18	Upregulated
Immune	uM 1	AC025580.2	1.5712e-12	1.16207	0.374	0.235	4.8875e-08	Upregulated
Immune	uM 1	CLEC5A	3.4698e-16	1.20927	0.277	0.137	1.0793e-11	Upregulated
Immune	uM 1	NEDD9	3.8256e-13	1.21375	0.39	0.285	1.19e-08	Upregulated
Immune	uM 1	VCAN	1.8433e-08	1.24485	0.458	0.436	0.00057338	Upregulated
Immune	uM 1	TIMP1	5.6931e-08	1.24829	0.391	0.307	0.0017709	Upregulated
Immune	uM 1	SLC25A37	4.3051e-12	1.25375	0.297	0.173	1.3391e-07	Upregulated
Immune	uM 1	GLUT	1.5561e-16	1.26121	0.311	0.167	4.8404e-12	Upregulated
Immune	uM 1	SIPA1L1	1.8321e-26	1.30662	0.671	0.456	5.6989e-22	Upregulated
Immune	uM 1	CD44	1.3278e-17	1.30935	0.645	0.55	4.1301e-13	Upregulated
Immune	uM 1	PLAUR	1.3438e-16	1.3169	0.466	0.281	4.1801e-12	Upregulated
Immune	uM 1	SLC43A2	3.3735e-24	1.34149	0.46	0.219	1.0494e-19	Upregulated
Immune	uM 1	SLPI	7.3592e-31	1.40919	0.32	0.074	2.2892e-26	Upregulated
Immune	uM 1	ANPEP	9.8724e-22	1.54186	0.263	0.076	3.0709e-17	Upregulated
Immune	uM 1	PID1	1.0968e-12	1.62816	0.335	0.199	3.4116e-08	Upregulated
Immune	uM 1	SLC16A10	4.1002e-16	1.84746	0.319	0.181	1.2754e-11	Upregulated
Immune	uM 1	NAMPT	2.0456e-12	1.87526	0.351	0.211	6.3632e-08	Upregulated
Immune	uM 1	PAEP	1.9199e-28	4.0149	0.373	0.191	5.972e-24	Upregulated
Immune	uM 2	RBPJ	1.36377e-17	-1.12009	0.81	0.877	4.24214e-13	Downregulated
Immune	uM 2	AKAP6	1.90305e-19	-1.06028	0.086	0.29	5.91961e-15	Downregulated
Immune	uM 2	KCNMA1	6.61416e-41	-0.96705	0.772	0.938	2.0574e-36	Downregulated
Immune	uM 2	GPNMB	1.72152e-08	-0.672448	0.457	0.623	0.000535496	Downregulated
Immune	uM 2	NPL	4.49456e-18	-0.604094	0.778	0.9	1.39808e-13	Downregulated
Immune	uM 2	ME1	1.60029e-11	-0.537751	0.621	0.795	4.97787e-07	Downregulated
Immune	uM 2	PDGFC	3.78005e-11	-0.524872	0.676	0.833	1.17582e-06	Downregulated
Immune	uM 2	MB21D2	1.20012e-06	0.575283	0.298	0.162	0.0373308	Upregulated
Immune	uM 2	SKIL	1.33415e-08	0.611917	0.292	0.144	0.000415	Upregulated
Immune	uM 2	DLEU7	6.0388e-08	0.716868	0.593	0.541	0.00187843	Upregulated
Immune	uM 2	ITGA9	1.07846e-14	0.753328	0.622	0.482	3.35464e-10	Upregulated
Immune	uM 2	SIPA1L1	1.92462e-09	0.874351	0.555	0.438	5.98672e-05	Upregulated
Immune	uM 2	SLPI	5.97958e-21	1.26728	0.31	0.085	1.86001e-16	Upregulated
Immune	uM 2	SPP1	2.60918e-07	1.27562	0.254	0.123	0.00811612	Upregulated
Immune	uM 2	SLC16A10	8.64835e-10	1.39572	0.315	0.218	2.69016e-05	Upregulated
Immune	uM 2	PAEP	1.77557e-31	4.39059	0.379	0.236	5.5231e-27	Upregulated
Immune	Undefined	NEAT1	6.7092e-18	1.6054	0.954	0.867	2.08696e-13	Upregulated
Immune	Undefined	SFRP1	1.20085e-17	-1.41858	0.226	0.594	3.73537e-13	Downregulated
Immune	Undefined	ESR1	3.35984e-16	-0.901582	0.854	0.951	1.04511e-11	Downregulated
Immune	Undefined	MMP10	6.71868e-16	2.56658	0.301	0.021	2.08991e-11	Upregulated
Immune	Undefined	SFRP4	9.27961e-16	-0.691437	0.464	0.853	2.88651e-11	Downregulated
Immune	Undefined	MIR99AHG	4.9647e-15	-1.07447	0.487	0.811	1.54432e-10	Downregulated
Immune	Undefined	IGF1	2.41188e-14	-1.29507	0.37	0.734	7.5024e-10	Downregulated
Immune	Undefined	AC012409.2	7.38028e-14	-1.27237	0.436	0.755	2.29571e-09	Downregulated
Immune	Undefined	MMP3	7.22948e-13	2.44746	0.261	0.014	2.2488e-08	Upregulated
Immune	Undefined	FREM1	8.53582e-13	-1.02705	0.324	0.664	2.65515e-08	Downregulated
Immune	Undefined	LINC02456	1.71621e-12	-1.06066	0.252	0.601	5.33843e-08	Downregulated
Immune	Undefined	SPP1	2.84619e-12	2.12795	0.338	0.056	8.85335e-08	Upregulated
Immune	Undefined	AC024230.1	3.32785e-12	2.17276	0.444	0.154	1.03516e-07	Upregulated
Immune	Undefined	GABRP	6.22755e-12	1.19676	0.264	0.021	1.93714e-07	Upregulated
Immune	Undefined	RHEX	7.17961e-12	1.43778	0.524	0.189	2.23329e-07	Upregulated
Immune	Undefined	NR2F2-AS1	1.07671e-11	-0.880267	0.507	0.811	3.34922e-07	Downregulated
Immune	Undefined	FLRT2	1.77415e-11	-1.01006	0.295	0.629	5.51868e-07	Downregulated
Immune	Undefined	LINC00621	2.06733e-11	1.23689	0.364	0.077	6.43065e-07	Upregulated
Immune	Undefined	CNTN1	2.49974e-11	-1.18054	0.146	0.434	7.77568e-07	Downregulated
Immune	Undefined	SMOC2	9.26233e-11	-1.02236	0.146	0.434	2.88114e-06	Downregulated
Immune	Undefined	MECOM	2.33478e-10	1.44244	0.521	0.224	7.26256e-06	Upregulated
Immune	Undefined	ITGB8	2.61398e-10	1.42968	0.622	0.371	8.13105e-06	Upregulated
Immune	Undefined	LINC01482	2.81653e-10	-0.951622	0.206	0.49	8.76109e-06	Downregulated
Immune	Undefined	LINC01541	3.17749e-10	1.77146	0.281	0.042	9.8839e-06	Upregulated
Immune	Undefined	STARD4-AS1	5.90251e-10	-1.03408	0.338	0.622	1.83603e-05	Downregulated
Immune	Undefined	MUC16	7.75187e-10	1.23271	0.301	0.056	2.4113e-05	Upregulated
Immune	Undefined	SAT1	8.21275e-10	1.1267	0.573	0.273	2.55466e-05	Upregulated
Immune	Undefined	SLPI	1.74119e-09	1.1639	0.33	0.077	5.41613e-05	Upregulated
Immune	Undefined	PAEP	1.81558e-09	3.47249	0.421	0.266	5.64755e-05	Upregulated
Immune	Undefined	INHBA	2.19953e-09	1.68671	0.252	0.063	6.84185e-05	Upregulated
Immune	Undefined	CNTN4	2.50344e-09	-0.868235	0.347	0.643	7.7872e-05	Downregulated
Immune	Undefined	PLCB4	3.34068e-09	1.15998	0.264	0.049	0.000103915	Upregulated
Immune	Undefined	ITGA2	3.42401e-09	1.3759	0.309	0.077	0.000106507	Upregulated
Immune	Undefined	FNDC3B	3.80551e-09	0.769772	0.862	0.762	0.000118374	Upregulated
Immune	Undefined	RORA-AS1	4.64837e-09	-0.970436	0.284	0.517	0.000144592	Downregulated
Immune	Undefined	PDS5B	4.81065e-09	-0.806677	0.533	0.776	0.00014964	Downregulated
Immune	Undefined	KCTD8	5.47196e-09	-0.681228	0.195	0.476	0.000170211	Downregulated
Immune	Undefined	COL7A1	8.05467e-09	1.59069	0.41	0.182	0.000250549	Upregulated
Immune	Undefined	RORA	8.06736e-09	-0.605408	0.685	0.895	0.000250943	Downregulated
Immune	Undefined	CDH11	8.90767e-09	-0.683638	0.513	0.776	0.000277082	Downregulated
Immune	Undefined	LAMA2	1.16606e-08	-0.845574	0.338	0.601	0.000362716	Downregulated
Immune	Undefined	DOCK5	1.22952e-08	1.01982	0.55	0.301	0.000382455	Upregulated
Immune	Undefined	TMLHE-AS1	1.73477e-08	-0.912746	0.41	0.664	0.000539618	Downregulated
Immune	Undefined	BICC1	1.93174e-08	1.30733	0.47	0.343	0.000600886	Upregulated
Immune	Undefined	ATXN1	2.26225e-08	-0.588586	0.817	0.93	0.000703697	Downregulated
Immune	Undefined	MMP11	2.38401e-08	-0.748279	0.352	0.622	0.00074157	Downregulated
Immune	Undefined	COL3A1	3.02449e-08	-0.650215	0.713	0.916	0.000940798	Downregulated
Immune	Undefined	DEPTOR	3.11756e-08	0.924758	0.258	0.049	0.000969748	Upregulated
Immune	Undefined	RORB	3.55171e-08	-0.711277	0.436	0.713	0.00110479	Downregulated
Immune	Undefined	AC079793.1	4.38804e-08	-1.09775	0.473	0.706	0.00136494	Downregulated
Immune	Undefined	BCL11B	4.4195e-08	-0.865722	0.186	0.434	0.00137473	Downregulated
Immune	Undefined	GLIS3	5.19816e-08	0.973363	0.628	0.49	0.00161694	Upregulated
Immune	Undefined	AC008591.1	6.26869e-08	-0.928426	0.358	0.622	0.00194994	Downregulated
Immune	Undefined	PGRMC1	6.39902e-08	-0.787395	0.261	0.51	0.00199048	Downregulated
Immune	Undefined	SYT1	7.18437e-08	-0.760698	0.33	0.601	0.00223477	Downregulated
Immune	Undefined	MAP3K5	7.95081e-08	1.13567	0.585	0.448	0.00247318	Upregulated
Immune	Undefined	RBM47	8.7753e-08	0.921717	0.427	0.168	0.00272964	Upregulated
Immune	Undefined	VPS13B	1.28594e-07	-0.613171	0.788	0.895	0.00400006	Downregulated
Immune	Undefined	ZNF704	1.4527e-07	-0.695132	0.556	0.776	0.00451876	Downregulated
Immune	Undefined	PLPP1	1.60082e-07	-0.5783	0.524	0.776	0.00497952	Downregulated
Immune	Undefined	PDZRN3	2.16938e-07	-0.771161	0.404	0.664	0.00674808	Downregulated
Immune	Undefined	DPP6	2.25344e-07	-0.755567	0.444	0.706	0.00700956	Downregulated
Immune	Undefined	HOXA10	2.55414e-07	-0.689961	0.229	0.483	0.00794491	Downregulated
Immune	Undefined	PTPRM	2.94805e-07	0.965975	0.602	0.385	0.00917021	Upregulated
Immune	Undefined	MIR100HG	3.29344e-07	-0.716365	0.384	0.636	0.0102446	Downregulated
Immune	Undefined	PIK3C2G	3.42463e-07	-0.994233	0.115	0.315	0.0106527	Downregulated
Immune	Undefined	IGFBP2	3.53163e-07	-0.52194	0.246	0.503	0.0109855	Downregulated
Immune	Undefined	ANO4	3.76825e-07	-0.682003	0.309	0.573	0.0117215	Downregulated
Immune	Undefined	GDF7	4.26255e-07	-0.702982	0.169	0.364	0.0132591	Downregulated
Immune	Undefined	GRM7	5.82305e-07	-0.566748	0.158	0.385	0.0181132	Downregulated
Immune	Undefined	PRDM5	6.07506e-07	-0.641887	0.189	0.413	0.0188971	Downregulated
Immune	Undefined	PIP5K1B	7.01817e-07	-0.699128	0.335	0.587	0.0218307	Downregulated
Immune	Undefined	SEMA5A	9.51017e-07	-0.683995	0.493	0.727	0.0295823	Downregulated
Immune	Undefined	PRXL2A	1.06344e-06	0.954933	0.341	0.133	0.0330793	Upregulated
Immune	Undefined	FMN1	1.13451e-06	0.584955	0.364	0.14	0.03529	Upregulated
Immune	Undefined	AC023590.1	1.29498e-06	0.635754	0.301	0.098	0.0402816	Upregulated
Immune	Undefined	PAX8	1.50972e-06	1.04891	0.275	0.098	0.0469615	Upregulated
Immune	Undefined	MACC1	1.52912e-06	0.920661	0.269	0.077	0.0475648	Upregulated
Immune	uNK 1	OPRM1	5.6564e-15	-1.07617	0.325	0.446	1.7595e-10	Downregulated
Immune	uNK 1	PCBP3	1.317e-13	-1.06735	0.104	0.258	4.0968e-09	Downregulated
Immune	uNK 1	AL392086.3	2.5342e-13	-0.995034	0.201	0.382	7.883e-09	Downregulated
Immune	uNK 1	AL590807.1	4.8224e-08	-0.802113	0.256	0.326	0.00150006	Downregulated
Immune	uNK 1	BACH2	7.5208e-08	-0.793708	0.234	0.303	0.00233942	Downregulated
Immune	uNK 1	RIPOR2	2.2405e-08	-0.656629	0.215	0.323	0.00069693	Downregulated
Immune	uNK 1	AC092640.1	9.9173e-07	-0.638605	0.192	0.286	0.0308488	Downregulated
Immune	uNK 1	MGAT5	2.6948e-12	-0.627738	0.535	0.629	8.3825e-08	Downregulated
Immune	uNK 1	APBA2	8.3593e-08	-0.615701	0.206	0.335	0.00260025	Downregulated
Immune	uNK 1	MBNL1-AS1	1.0424e-07	-0.6145	0.192	0.31	0.00324237	Downregulated
Immune	uNK 1	AC005599.1	4.9982e-08	-0.613034	0.359	0.462	0.00155474	Downregulated
Immune	uNK 1	MMP11	7.8085e-08	-0.58628	0.137	0.257	0.00242891	Downregulated
Immune	uNK 1	APBB1IP	1.2101e-07	-0.579233	0.186	0.291	0.00376416	Downregulated
Immune	uNK 1	AC022126.1	2.6805e-07	-0.552514	0.398	0.459	0.00833788	Downregulated
Immune	uNK 1	COL3A1	4.5752e-12	-0.546778	0.419	0.6	1.4232e-07	Downregulated
Immune	uNK 1	AC131571.1	3.4802e-08	-0.513034	0.271	0.305	0.00108254	Downregulated
Immune	uNK 1	FNDC3B	2.3426e-10	0.501819	0.79	0.673	7.287e-06	Upregulated
Immune	uNK 1	PLD1	7.3395e-08	0.508147	0.271	0.144	0.00228303	Upregulated
Immune	uNK 1	SCFD2	3.1403e-08	0.518554	0.499	0.339	0.00097682	Upregulated
Immune	uNK 1	EFNA5	4.3553e-07	0.528988	0.611	0.478	0.0135475	Upregulated
Immune	uNK 1	UBASH3B	4.733e-17	0.547695	0.878	0.822	1.4722e-12	Upregulated
Immune	uNK 1	AL136456.1	6.5166e-07	0.551042	0.563	0.416	0.0202704	Upregulated
Immune	uNK 1	WFDC2	6.0925e-09	0.561428	0.529	0.36	0.00018951	Upregulated
Immune	uNK 1	MYBL1	1.0754e-13	0.561684	0.571	0.358	3.3451e-09	Upregulated
Immune	uNK 1	TIAM1	4.7268e-08	0.599152	0.407	0.257	0.00147033	Upregulated
Immune	uNK 1	CYBA	3.1527e-11	0.655344	0.313	0.151	9.8069e-07	Upregulated
Immune	uNK 1	ITGB5	2.9722e-08	0.658117	0.271	0.14	0.00092454	Upregulated
Immune	uNK 1	APLP2	8.2541e-12	0.707911	0.25	0.101	2.5675e-07	Upregulated
Immune	uNK 1	ENTPD1-AS1	2.2515e-12	0.912169	0.416	0.23	7.0034e-08	Upregulated
Immune	uNK 1	ACOXL	3.8424e-30	1.20702	0.373	0.103	1.1952e-25	Upregulated
Immune	uNK 1	SLPI	4.9154e-51	1.6765	0.393	0.056	1.529e-46	Upregulated
Immune	uNK 1	GPX3	6.6957e-52	1.74868	0.291	0.011	2.0828e-47	Upregulated
Immune	uNK 1	CXCL14	1.6131e-70	2.47397	0.316	0	5.0176e-66	Upregulated
Immune	uNK 1	PAEP	5.3117e-69	4.46712	0.48	0.213	1.6523e-64	Upregulated
Immune	uNK 2	PCBP3	1.26265e-25	-1.08226	0.076	0.253	3.92761e-21	Downregulated
Immune	uNK 2	AC022126.1	3.8929e-20	-0.888293	0.293	0.475	1.21093e-15	Downregulated
Immune	uNK 2	DPYD-AS1	4.72681e-15	-0.831586	0.213	0.356	1.47032e-10	Downregulated
Immune	uNK 2	AC079793.1	1.54575e-27	-0.776703	0.595	0.76	4.80821e-23	Downregulated
Immune	uNK 2	AL590807.1	4.00132e-12	-0.769896	0.275	0.42	1.24465e-07	Downregulated
Immune	uNK 2	AC005599.1	1.32729e-18	-0.732281	0.367	0.542	4.12866e-14	Downregulated
Immune	uNK 2	COL3A1	2.92045e-19	-0.705196	0.354	0.56	9.08436e-15	Downregulated
Immune	uNK 2	AC025040.1	1.54013e-14	-0.697465	0.219	0.375	4.79074e-10	Downregulated
Immune	uNK 2	MGAT5	8.26721e-18	-0.681127	0.467	0.61	2.5716e-13	Downregulated
Immune	uNK 2	MMP7	2.23578e-21	-0.637993	0.204	0.409	6.9546e-17	Downregulated
Immune	uNK 2	AC022075.1	7.22901e-22	-0.629916	0.643	0.788	2.24866e-17	Downregulated
Immune	uNK 2	AC104078.2	6.89786e-13	-0.61741	0.257	0.42	2.14565e-08	Downregulated
Immune	uNK 2	DTHD1	1.85068e-12	-0.596571	0.288	0.449	5.75673e-08	Downregulated
Immune	uNK 2	AC087854.1	2.21296e-12	-0.59204	0.421	0.517	6.88363e-08	Downregulated
Immune	uNK 2	OPRM1	7.7204e-10	-0.590633	0.341	0.47	2.40151e-05	Downregulated
Immune	uNK 2	AC073167.1	9.9022e-13	-0.588969	0.373	0.501	3.08018e-08	Downregulated
Immune	uNK 2	MBNL1-AS1	8.42709e-10	-0.582443	0.343	0.456	2.62133e-05	Downregulated
Immune	uNK 2	COL1A2	1.80158e-09	-0.578318	0.207	0.336	5.60398e-05	Downregulated
Immune	uNK 2	AC009432.2	1.23708e-08	-0.569813	0.246	0.346	0.000384805	Downregulated
Immune	uNK 2	ZRANB3	1.73916e-07	-0.557205	0.202	0.289	0.00540983	Downregulated
Immune	uNK 2	MTFR1	1.10903e-09	-0.553587	0.273	0.381	3.44975e-05	Downregulated
Immune	uNK 2	CCL5	3.7844e-08	-0.550015	0.214	0.328	0.00117718	Downregulated
Immune	uNK 2	SGCE	5.57378e-08	-0.544776	0.234	0.347	0.00173378	Downregulated
Immune	uNK 2	AC092640.1	3.63176e-07	-0.538265	0.232	0.337	0.011297	Downregulated
Immune	uNK 2	COL1A1	3.91904e-08	-0.534421	0.294	0.416	0.00121906	Downregulated
Immune	uNK 2	THRA1/BTR	3.46509e-08	-0.521175	0.252	0.36	0.00107785	Downregulated
Immune	uNK 2	AC006059.1	1.02228e-07	-0.520951	0.286	0.362	0.00317989	Downregulated
Immune	uNK 2	ZNF83	1.3988e-08	-0.515554	0.276	0.374	0.000435112	Downregulated
Immune	uNK 2	ITGAX	6.12099e-19	-0.510201	0.668	0.821	1.90399e-14	Downregulated
Immune	uNK 2	KANSL1L	6.64303e-07	-0.503668	0.286	0.383	0.0206638	Downregulated
Immune	uNK 2	TTN	1.32629e-08	-0.502538	0.313	0.44	0.000412556	Downregulated
Immune	uNK 2	WWOX	6.18635e-07	0.500335	0.376	0.262	0.0192433	Upregulated
Immune	uNK 2	SOD2	7.32085e-09	0.526654	0.286	0.167	0.000227722	Upregulated
Immune	uNK 2	IGFBP7	6.34959e-09	0.562152	0.516	0.413	0.00019751	Upregulated
Immune	uNK 2	AL136456.1	5.42656e-08	0.567953	0.264	0.155	0.00168799	Upregulated
Immune	uNK 2	TPT1	3.02592e-14	0.57055	0.617	0.463	9.41242e-10	Upregulated
Immune	uNK 2	SYNE2	4.12034e-07	0.587711	0.323	0.212	0.0128167	Upregulated
Immune	uNK 2	MIR4435-2HG	3.00259e-10	0.598442	0.457	0.322	9.33985e-06	Upregulated
Immune	uNK 2	FTH1	4.66871e-14	0.617593	0.548	0.38	1.45225e-09	Upregulated
Immune	uNK 2	SLC12A8	9.54523e-10	0.63277	0.318	0.191	2.96914e-05	Upregulated
Immune	uNK 2	CD24	2.82197e-11	0.644046	0.259	0.131	8.77802e-07	Upregulated
Immune	uNK 2	GPD2	9.76387e-11	0.661726	0.328	0.202	3.03715e-06	Upregulated
Immune	uNK 2	CST3	2.82753e-14	0.670585	0.308	0.153	8.79533e-10	Upregulated
Immune	uNK 2	CYBA	1.09546e-13	0.700828	0.36	0.2	3.40755e-09	Upregulated
Immune	uNK 2	CCND2	2.61346e-15	0.753835	0.253	0.108	8.12943e-11	Upregulated
Immune	uNK 2	UBASH3B	1.67006e-17	0.765913	0.647	0.534	5.19489e-13	Upregulated
Immune	uNK 2	ENTPD1-AS1	1.56355e-09	0.949611	0.26	0.151	4.86356e-05	Upregulated
Immune	uNK 2	DEFB1	1.21732e-68	1.72429	0.261	0.005	3.78659e-64	Upregulated
Immune	uNK 2	SLPI	4.50894e-76	2.04131	0.419	0.065	1.40255e-71	Upregulated
Immune	uNK 2	GPX3	1.95393e-84	2.34362	0.34	0.015	6.07789e-80	Upregulated
Immune	uNK 2	CXCL14	2.1647e-116	3.10673	0.374	0	6.73352e-112	Upregulated
Immune	uNK 2	PAEP	2.83802e-128	5.04397	0.515	0.212	8.82794e-124	Upregulated
Immune	uNK 3	NPAS3	9.6707e-13	1.48122	0.299	0.071	3.0082e-08	Upregulated
Immune	uNK 3	PAEP	2.6866e-07	2.96139	0.274	0.24	0.00835692	Upregulated
Endothelium	Endothelial Artery	PDE3A	3.06341e-08	-2.11303	0.08	0.486	0.000952905	Downregulated
Endothelium	Endothelial Artery	MGP	7.46308e-08	-1.96599	0.402	0.686	0.00232146	Downregulated
Endothelium	Endothelial Artery	FN1	6.4099e-09	-1.84193	0.46	0.757	0.000199386	Downregulated
Endothelium	Endothelial Artery	SULF1	1.16674e-06	-1.44794	0.057	0.386	0.0362927	Downregulated
Endothelium	Endothelial Artery	CLDN5	1.19702e-06	-1.30817	0.322	0.614	0.0372345	Downregulated
Endothelium	Endothelial Artery	FTL	4.10309e-08	-1.28102	0.276	0.7	0.00127631	Downregulated
Endothelium	Endothelial Artery	FAM118A	6.07838e-07	-1.2269	0.264	0.614	0.0189074	Downregulated
Endothelium	Endothelial Artery	COBLL1	6.39517e-07	-1.08065	0.506	0.871	0.0198928	Downregulated
Endothelium	Endothelial Artery	TSPAN18	1.71124e-07	0.90215	0.678	0.243	0.00532299	Upregulated
Endothelium	Endothelial Artery	RCAN2	5.72782e-08	1.76705	0.586	0.157	0.00178169	Upregulated
Endothelium	Endothelial Artery	HDAC9	1.81708e-11	2.04154	0.621	0.114	5.6522e-07	Upregulated
Endothelium	Endothelial cyclic	NPAS3	3.56727e-07	1.41885	0.613	0.108	0.0110964	Upregulated
Endothelium	Lymphatic	FN1	7.25248e-09	-1.24514	0.704	0.911	0.000225596	Downregulated
Endothelium	Lymphatic	CD9	1.66543e-08	-0.919174	0.322	0.733	0.000518049	Downregulated
Endothelium	Lymphatic	DSCAM	2.93625e-07	-0.751974	0.026	0.278	0.00913349	Downregulated
Endothelium	Lymphatic	NEAT1	5.243e-09	1.05233	0.948	0.967	0.000163089	Upregulated
Endothelium	Lymphatic	MGAT4C	3.09561e-09	1.59545	0.47	0.089	9.62921e-05	Upregulated
Endothelium	Endothelial Vein	LINC00639	1.08953e-29	1.33167	0.446	0.091	3.38909e-25	Upregulated
Endothelium	Endothelial Vein	ENTPD1-AS1	1.13237e-20	-1.00648	0.831	0.927	3.52234e-16	Downregulated
Endothelium	Endothelial Vein	STARD4-AS1	1.37566e-16	-0.829728	0.69	0.834	4.27914e-12	Downregulated
Endothelium	Endothelial Vein	AC007319.1	1.99366e-14	-0.826669	0.8	0.912	6.20148e-10	Downregulated
Endothelium	Endothelial Vein	NPAS3	1.00618e-12	1.40183	0.518	0.278	3.12981e-08	Upregulated
Endothelium	Endothelial Vein	AC083870.1	2.64751e-12	-0.839823	0.599	0.752	8.23534e-08	Downregulated
Endothelium	Endothelial Vein	RYR2	6.12975e-11	-0.64837	0.46	0.677	1.90672e-06	Downregulated
Endothelium	Endothelial Vein	CSMD1	9.34644e-11	-0.730221	0.109	0.269	2.9073e-06	Downregulated
Endothelium	Endothelial Vein	AL133268.4	1.8938e-10	-0.904335	0.341	0.477	5.89086e-06	Downregulated
Endothelium	Endothelial Vein	RBMS3-AS2	1.97242e-10	-0.750273	0.393	0.583	6.13541e-06	Downregulated
Endothelium	Endothelial Vein	ZBTB20-AS5	2.73517e-10	-0.678587	0.55	0.656	8.50803e-06	Downregulated
Endothelium	Endothelial Vein	FILIP1L	5.71118e-10	-0.837009	0.506	0.653	1.77652e-05	Downregulated
Endothelium	Endothelial Vein	MAGI1-AS1	8.55698e-10	-0.644991	0.506	0.577	2.66173e-05	Downregulated
Endothelium	Endothelial Vein	AL138828.1	9.4784e-10	-0.864767	0.524	0.662	2.94835e-05	Downregulated
Endothelium	Endothelial Vein	NEAT1	1.25187e-09	0.614491	0.964	0.921	3.89405e-05	Upregulated
Endothelium	Endothelial Vein	EBF1	1.64299e-09	0.647336	0.744	0.547	5.11069e-05	Upregulated
Endothelium	Endothelial Vein	INSYN2A	1.73018e-09	-0.641522	0.343	0.489	5.3819e-05	Downregulated
Endothelium	Endothelial Vein	LAMA2	4.31033e-09	-0.928583	0.442	0.538	0.000134077	Downregulated
Endothelium	Endothelial Vein	FAM118A	6.35602e-09	-0.646895	0.208	0.36	0.00019771	Downregulated
Endothelium	Endothelial Vein	BCL2L14	1.27567e-08	-0.615436	0.53	0.659	0.000396811	Downregulated
Endothelium	Endothelial Vein	RHEX	6.06094e-08	1.16994	0.268	0.118	0.00188532	Upregulated
Endothelium	Endothelial Vein	EYS	6.13438e-08	-0.622097	0.242	0.36	0.00190816	Downregulated
Endothelium	Endothelial Vein	EPB41L3	1.77672e-07	-0.664706	0.462	0.553	0.00552667	Downregulated
Endothelium	Endothelial Vein	TSIX	3.22982e-07	-0.50487	0.472	0.58	0.0100467	Downregulated
Endothelium	Endothelial Vein	CD55	6.60925e-07	0.591345	0.256	0.112	0.0205587	Upregulated
Endothelium	Endothelial Vein	CYYR1-AS1	7.4091e-07	-0.593903	0.655	0.764	0.0230467	Downregulated
Endothelium	Endothelial Vein	EXOC6	9.63034e-07	-0.534297	0.528	0.665	0.0299561	Downregulated
Endothelium	Endothelial Vein	PAEP	1.26817e-06	2.63724	0.274	0.205	0.0394476	Upregulated
Endothelium	Endothelial Vein	AC136489.1	1.59475e-06	-0.587341	0.351	0.468	0.0496062	Downregulated

## Sheet: Table_2b_DE_PCOS-vs-Metformin
Celltype	Subtype	gene	p_val	avg_log2FC	pct.1	pct.2	p_val_adj	regulation	reversed
Epithelium	AR+	PAEP	1.374e-23	-2.60158	0.183	0.352	4.2739e-19	Downregulated	Reversed
Epithelium	AR+	MMP3	1.5309e-52	-2.41847	0.058	0.335	4.7619e-48	Downregulated	Reversed
Epithelium	AR+	MMP10	1.427e-46	-2.06188	0.079	0.353	4.4387e-42	Downregulated	Reversed
Epithelium	AR+	STC1	6.2635e-34	-1.67593	0.069	0.267	1.9483e-29	Downregulated	Reversed
Epithelium	AR+	NEAT1	1.031e-54	-1.4783	0.84	0.915	3.207e-50	Downregulated	Reversed
Epithelium	AR+	BICC1	5.9202e-37	-1.44722	0.299	0.471	1.8415e-32	Downregulated	Reversed
Epithelium	AR+	CEMIP	3.1559e-26	-1.40184	0.405	0.51	9.8166e-22	Downregulated	Reversed
Epithelium	AR+	ITGA2	7.7427e-27	-1.35934	0.201	0.362	2.4084e-22	Downregulated	Reversed
Epithelium	AR+	COL7A1	3.2493e-20	-1.23637	0.232	0.366	1.0107e-15	Downregulated	Reversed
Epithelium	AR+	MMP7	2.8716e-21	-1.18122	0.47	0.604	8.9323e-17	Downregulated	Reversed
Epithelium	AR+	COL6A3	5.5116e-19	-1.15205	0.335	0.449	1.7144e-14	Downregulated	Reversed
Epithelium	AR+	SLPI	8.8367e-19	-1.14209	0.204	0.353	2.7488e-14	Downregulated	Reversed
Epithelium	AR+	MAP3K5	9.0615e-25	-1.12252	0.394	0.535	2.8187e-20	Downregulated	Reversed
Epithelium	AR+	PRR16	7.2127e-19	-1.10327	0.185	0.316	2.2436e-14	Downregulated	Reversed
Epithelium	AR+	SGIP1	3.0567e-19	-1.08565	0.268	0.428	9.5083e-15	Downregulated	Reversed
Epithelium	AR+	CD44	2.2792e-21	-1.07156	0.278	0.421	7.0897e-17	Downregulated	Reversed
Epithelium	AR+	NAMPT	4.8207e-15	-1.02657	0.157	0.273	1.4995e-10	Downregulated	Reversed
Epithelium	AR+	LUM	2.478e-15	-1.02199	0.282	0.41	7.7081e-11	Downregulated	Not shared
Epithelium	AR+	TNFAIP2	5.1583e-16	-0.951404	0.22	0.338	1.6045e-11	Downregulated	Reversed
Epithelium	AR+	LAMC2	9.9864e-12	-0.94822	0.171	0.254	3.1064e-07	Downregulated	Not shared
Epithelium	AR+	PALM2-AKAP2	1.7747e-14	-0.934036	0.208	0.318	5.5205e-10	Downregulated	Reversed
Epithelium	AR+	CD55	1.229e-16	-0.915303	0.141	0.258	3.8228e-12	Downregulated	Reversed
Epithelium	AR+	FTH1	1.9519e-19	-0.914642	0.518	0.613	6.0716e-15	Downregulated	Reversed
Epithelium	AR+	SNX9	9.2978e-18	-0.913416	0.371	0.479	2.8922e-13	Downregulated	Reversed
Epithelium	AR+	MIR31HG	4.3971e-11	-0.904586	0.234	0.319	1.3678e-06	Downregulated	Reversed
Epithelium	AR+	TIMP1	6.7353e-12	-0.864463	0.18	0.26	2.0951e-07	Downregulated	Reversed
Epithelium	AR+	MUC16	1e-15	-0.863066	0.403	0.453	3.1107e-11	Downregulated	Reversed
Epithelium	AR+	CTSB	2.8181e-14	-0.860382	0.294	0.39	8.7661e-10	Downregulated	Reversed
Epithelium	AR+	COL12A1	1.7237e-12	-0.835301	0.262	0.382	5.3616e-08	Downregulated	Reversed
Epithelium	AR+	CLDN10	7.7758e-12	-0.811778	0.234	0.316	2.4187e-07	Downregulated	Not shared
Epithelium	AR+	S100A11	4.1272e-12	-0.788147	0.204	0.269	1.2838e-07	Downregulated	Reversed
Epithelium	AR+	COL4A1	7.6562e-10	-0.787593	0.275	0.345	2.3815e-05	Downregulated	Reversed
Epithelium	AR+	HRH1	1.5732e-11	-0.786594	0.327	0.403	4.8935e-07	Downregulated	Reversed
Epithelium	AR+	RUNX1	7.8622e-11	-0.769332	0.25	0.341	2.4456e-06	Downregulated	Reversed
Epithelium	AR+	IGFBP7	5.4738e-15	-0.762174	0.565	0.62	1.7027e-10	Downregulated	Not shared
Epithelium	AR+	ANXA2	8.453e-13	-0.743084	0.347	0.449	2.6294e-08	Downregulated	Reversed
Epithelium	AR+	CAMK1D	6.0759e-10	-0.724284	0.199	0.295	1.89e-05	Downregulated	Reversed
Epithelium	AR+	ITGB8	1.2857e-18	-0.722205	0.641	0.671	3.9994e-14	Downregulated	Reversed
Epithelium	AR+	DOCK4	1.0055e-08	-0.716303	0.261	0.305	0.00031278	Downregulated	Reversed
Epithelium	AR+	PSD3	1.9398e-13	-0.705471	0.535	0.557	6.0338e-09	Downregulated	Reversed
Epithelium	AR+	CASC15	1.2375e-12	-0.687646	0.474	0.534	3.8495e-08	Downregulated	Not shared
Epithelium	AR+	SOD2	1.1955e-12	-0.685591	0.46	0.485	3.7187e-08	Downregulated	Reversed
Epithelium	AR+	ASAP1	1.7151e-15	-0.682442	0.54	0.573	5.3351e-11	Downregulated	Reversed
Epithelium	AR+	AKT3	4.3659e-09	-0.681254	0.285	0.347	0.00013581	Downregulated	Not shared
Epithelium	AR+	SOX4	1.7798e-11	-0.670532	0.47	0.507	5.5363e-07	Downregulated	Not shared
Epithelium	AR+	SUSD6	9.5888e-09	-0.67043	0.165	0.255	0.00029827	Downregulated	Not shared
Epithelium	AR+	CBLB	1.1869e-13	-0.66273	0.583	0.628	3.6919e-09	Downregulated	Not shared
Epithelium	AR+	DPYD	1.8225e-09	-0.662286	0.273	0.333	5.6691e-05	Downregulated	Not shared
Epithelium	AR+	TPM1	4.8784e-08	-0.658301	0.222	0.295	0.00151747	Downregulated	Not shared
Epithelium	AR+	FOXO1	2.1775e-17	-0.652759	0.62	0.64	6.7734e-13	Downregulated	Not shared
Epithelium	AR+	VMP1	1.8823e-15	-0.648697	0.607	0.629	5.855e-11	Downregulated	Reversed
Epithelium	AR+	TCIM	5.5719e-07	-0.647406	0.181	0.263	0.0173321	Downregulated	Not shared
Epithelium	AR+	CREB5	7.3285e-08	-0.641639	0.262	0.282	0.00227962	Downregulated	Reversed
Epithelium	AR+	ACTB	1.6511e-07	-0.631606	0.266	0.337	0.00513599	Downregulated	Not shared
Epithelium	AR+	B2M	3.1413e-14	-0.63026	0.808	0.827	9.7714e-10	Downregulated	Reversed
Epithelium	AR+	CD63	1.6655e-09	-0.624559	0.546	0.579	5.1806e-05	Downregulated	Not shared
Epithelium	AR+	PTPRJ	2.5681e-11	-0.615991	0.373	0.399	7.9882e-07	Downregulated	Reversed
Epithelium	AR+	IGF2BP2	7.6054e-08	-0.614166	0.301	0.353	0.00236574	Downregulated	Reversed
Epithelium	AR+	WNT5A	8.8427e-08	-0.613427	0.312	0.36	0.0027506	Downregulated	Not shared
Epithelium	AR+	ECE1	8.8134e-09	-0.602555	0.225	0.301	0.00027415	Downregulated	Reversed
Epithelium	AR+	SAMD4A	5.6255e-07	-0.59414	0.303	0.329	0.0174988	Downregulated	Reversed
Epithelium	AR+	FAP	1.4574e-06	-0.593968	0.266	0.288	0.0453352	Downregulated	Not shared
Epithelium	AR+	C2orf27A	1.5774e-07	-0.593584	0.217	0.27	0.00490665	Downregulated	Reversed
Epithelium	AR+	SVIL	3.8854e-10	-0.587346	0.428	0.478	1.2086e-05	Downregulated	Reversed
Epithelium	AR+	NFKB1	7.7979e-10	-0.583195	0.296	0.312	2.4256e-05	Downregulated	Not shared
Epithelium	AR+	LGALS3	1.2815e-07	-0.582853	0.208	0.256	0.00398622	Downregulated	Not shared
Epithelium	AR+	INPP4B	6.3844e-15	-0.573218	0.424	0.58	1.9859e-10	Downregulated	Reversed
Epithelium	AR+	SYNE2	1.5012e-10	-0.568087	0.526	0.554	4.6698e-06	Downregulated	Not shared
Epithelium	AR+	CHST11	8.0255e-07	-0.561445	0.246	0.282	0.0249642	Downregulated	Reversed
Epithelium	AR+	PDGFRB	7.8262e-07	-0.559559	0.236	0.301	0.0243443	Downregulated	Not shared
Epithelium	AR+	ST5	1.282e-07	-0.541968	0.502	0.517	0.00398782	Downregulated	Not shared
Epithelium	AR+	SRGAP1	2.5154e-08	-0.539206	0.283	0.322	0.00078245	Downregulated	Not shared
Epithelium	AR+	PTMA	2.3595e-09	-0.535104	0.646	0.648	7.3395e-05	Downregulated	Reversed
Epithelium	AR+	BACH1	3.3123e-07	-0.524175	0.419	0.449	0.0103032	Downregulated	Reversed
Epithelium	AR+	MYO1E	1.998e-10	-0.520792	0.519	0.525	6.215e-06	Downregulated	Not shared
Epithelium	AR+	HIF1A	1.7514e-11	-0.50851	0.542	0.527	5.448e-07	Downregulated	Reversed
Epithelium	AR+	TPM4	9.1009e-07	-0.506515	0.329	0.358	0.0283091	Downregulated	Not shared
Epithelium	AR+	ROBO2	6.9234e-09	0.501359	0.396	0.254	0.00021536	Upregulated	Reversed
Epithelium	AR+	PIK3R3	1.1836e-18	0.502891	0.512	0.292	3.6818e-14	Upregulated	Not shared
Epithelium	AR+	AC007384.1	1.6878e-15	0.504049	0.516	0.319	5.25e-11	Upregulated	Reversed
Epithelium	AR+	AL049646.1	4.0286e-15	0.509197	0.356	0.196	1.2531e-10	Upregulated	Reversed
Epithelium	AR+	FLRT1	6.7518e-17	0.512294	0.278	0.124	2.1002e-12	Upregulated	Not shared
Epithelium	AR+	AC107072.2	3.4752e-15	0.514442	0.467	0.279	1.081e-10	Upregulated	Not shared
Epithelium	AR+	PKD2L2	1.77e-13	0.514628	0.333	0.186	5.5059e-09	Upregulated	Not shared
Epithelium	AR+	DIAPH2-AS1	2.0758e-11	0.515789	0.491	0.329	6.4569e-07	Upregulated	Reversed
Epithelium	AR+	JAZF1	3.0716e-25	0.517187	0.755	0.498	9.5546e-21	Upregulated	Not shared
Epithelium	AR+	SYT1	1.0748e-08	0.517261	0.394	0.259	0.00033434	Upregulated	Reversed
Epithelium	AR+	AP002336.2	8.3928e-14	0.518891	0.555	0.369	2.6107e-09	Upregulated	Not shared
Epithelium	AR+	HMGN2	5.9854e-14	0.52382	0.398	0.233	1.8618e-09	Upregulated	Not shared
Epithelium	AR+	SHOC1	2.7898e-17	0.532551	0.546	0.332	8.678e-13	Upregulated	Reversed
Epithelium	AR+	AP000787.1	1.8237e-14	0.534471	0.563	0.369	5.6727e-10	Upregulated	Reversed
Epithelium	AR+	CTNNA2	3.3669e-14	0.544883	0.657	0.461	1.0473e-09	Upregulated	Reversed
Epithelium	AR+	MIR924HG	1.447e-12	0.554185	0.327	0.171	4.5009e-08	Upregulated	Reversed
Epithelium	AR+	LINC02814	3.5952e-11	0.554427	0.375	0.233	1.1183e-06	Upregulated	Not shared
Epithelium	AR+	AF127577.2	1.3232e-17	0.555644	0.4	0.209	4.1158e-13	Upregulated	Not shared
Epithelium	AR+	MCC	1.5961e-19	0.560993	0.69	0.465	4.9647e-15	Upregulated	Not shared
Epithelium	AR+	TMEM101	1.3731e-26	0.562038	0.708	0.438	4.2712e-22	Upregulated	Not shared
Epithelium	AR+	CENPP	2.3563e-13	0.562119	0.465	0.287	7.3294e-09	Upregulated	Reversed
Epithelium	AR+	PGR	2.3306e-30	0.565036	0.847	0.585	7.2496e-26	Upregulated	Not shared
Epithelium	AR+	MTUS2	2.7303e-10	0.56522	0.283	0.173	8.493e-06	Upregulated	Not shared
Epithelium	AR+	AP001011.1	2.6801e-19	0.565394	0.651	0.43	8.3366e-15	Upregulated	Reversed
Epithelium	AR+	MID1	1.4032e-19	0.565702	0.731	0.51	4.3648e-15	Upregulated	Not shared
Epithelium	AR+	ADH4	9.3182e-15	0.566248	0.31	0.166	2.8985e-10	Upregulated	Not shared
Epithelium	AR+	EPB41L2	3.0881e-20	0.571781	0.761	0.559	9.606e-16	Upregulated	Not shared
Epithelium	AR+	HELLPAR	9.5727e-19	0.571831	0.331	0.151	2.9777e-14	Upregulated	Reversed
Epithelium	AR+	SGCD	1.6748e-22	0.574257	0.776	0.54	5.2096e-18	Upregulated	Not shared
Epithelium	AR+	CRLF3	5.0739e-19	0.574512	0.614	0.399	1.5783e-14	Upregulated	Reversed
Epithelium	AR+	AL359706.1	4.0321e-16	0.578758	0.384	0.208	1.2542e-11	Upregulated	Not shared
Epithelium	AR+	SHISA6	3.2149e-14	0.5806	0.407	0.229	1e-09	Upregulated	Not shared
Epithelium	AR+	SMAD9	5.6389e-16	0.58159	0.507	0.31	1.754e-11	Upregulated	Not shared
Epithelium	AR+	FMN2	1.4035e-17	0.586054	0.308	0.137	4.3657e-13	Upregulated	Not shared
Epithelium	AR+	TTN	5.1423e-17	0.59097	0.458	0.278	1.5995e-12	Upregulated	Not shared
Epithelium	AR+	STX18	5.5274e-28	0.593187	0.831	0.589	1.7193e-23	Upregulated	Reversed
Epithelium	AR+	TMLHE	5.6355e-19	0.595598	0.637	0.421	1.753e-14	Upregulated	Reversed
Epithelium	AR+	CDH6	6.8222e-12	0.603161	0.282	0.141	2.1221e-07	Upregulated	Not shared
Epithelium	AR+	MAGI1-AS1	1.25e-17	0.603909	0.523	0.321	3.8882e-13	Upregulated	Not shared
Epithelium	AR+	FILIP1L	1.181e-22	0.607589	0.725	0.484	3.6736e-18	Upregulated	Reversed
Epithelium	AR+	AC012409.2	1.7369e-21	0.607985	0.585	0.342	5.4028e-17	Upregulated	Reversed
Epithelium	AR+	LINC02456	2.1473e-12	0.610623	0.322	0.174	6.6795e-08	Upregulated	Reversed
Epithelium	AR+	PTCH1	2.3734e-20	0.621519	0.54	0.31	7.3827e-16	Upregulated	Not shared
Epithelium	AR+	ERI2	2.697e-16	0.622933	0.377	0.198	8.3893e-12	Upregulated	Reversed
Epithelium	AR+	GCLC	9.3069e-24	0.62715	0.602	0.347	2.895e-19	Upregulated	Not shared
Epithelium	AR+	C5orf17	3.0246e-16	0.628595	0.269	0.11	9.4083e-12	Upregulated	Not shared
Epithelium	AR+	AL035427.1	6.2751e-20	0.631025	0.563	0.338	1.9519e-15	Upregulated	Reversed
Epithelium	AR+	KIAA1324	2.2247e-20	0.632297	0.574	0.341	6.9202e-16	Upregulated	Not shared
Epithelium	AR+	AC117834.1	9.383e-19	0.637885	0.495	0.285	2.9187e-14	Upregulated	Reversed
Epithelium	AR+	MDM2	5.928e-22	0.639564	0.63	0.394	1.844e-17	Upregulated	Not shared
Epithelium	AR+	AC053513.1	2.8409e-24	0.642267	0.606	0.355	8.8369e-20	Upregulated	Reversed
Epithelium	AR+	TACR1	7.3626e-17	0.645502	0.335	0.165	2.2902e-12	Upregulated	Reversed
Epithelium	AR+	ERG	9.3981e-22	0.647452	0.401	0.186	2.9234e-17	Upregulated	Not shared
Epithelium	AR+	AC110767.1	6.2055e-24	0.647872	0.562	0.315	1.9303e-19	Upregulated	Reversed
Epithelium	AR+	ADAMTS6	1.6144e-19	0.652262	0.643	0.418	5.0218e-15	Upregulated	Not shared
Epithelium	AR+	MACROD1	8.2063e-21	0.65561	0.463	0.255	2.5527e-16	Upregulated	Not shared
Epithelium	AR+	TRMT9B	8.1409e-27	0.660798	0.636	0.367	2.5323e-22	Upregulated	Not shared
Epithelium	AR+	AC002429.2	5.7086e-21	0.661128	0.611	0.381	1.7757e-16	Upregulated	Reversed
Epithelium	AR+	AC009716.1	2.1758e-23	0.664229	0.463	0.239	6.7681e-19	Upregulated	Not shared
Epithelium	AR+	AC096576.2	1.4798e-14	0.664867	0.326	0.171	4.6029e-10	Upregulated	Reversed
Epithelium	AR+	AP000721.2	1.0169e-23	0.669357	0.407	0.196	3.1632e-19	Upregulated	Not shared
Epithelium	AR+	KMO	5.9967e-19	0.734772	0.405	0.214	1.8653e-14	Upregulated	Not shared
Epithelium	AR+	CASC8	4.0907e-22	0.746292	0.465	0.248	1.2725e-17	Upregulated	Not shared
Epithelium	AR+	AC002463.1	8.1212e-28	0.748773	0.641	0.38	2.5262e-23	Upregulated	Reversed
Epithelium	AR+	MFSD4B	2.6337e-37	0.74957	0.866	0.602	8.1923e-33	Upregulated	Reversed
Epithelium	AR+	AL355612.1	1.3544e-18	0.751063	0.357	0.169	4.2129e-14	Upregulated	Not shared
Epithelium	AR+	CPM	1.1874e-23	0.756889	0.72	0.494	3.6935e-19	Upregulated	Not reversed
Epithelium	AR+	UNC5C	1.8157e-22	0.758035	0.475	0.252	5.648e-18	Upregulated	Not shared
Epithelium	AR+	AC120193.1	2.4752e-25	0.790453	0.653	0.402	7.6993e-21	Upregulated	Reversed
Epithelium	AR+	AP001021.3	1.7401e-23	0.804437	0.658	0.434	5.4128e-19	Upregulated	Not shared
Epithelium	AR+	AP001037.1	1.1655e-26	0.843668	0.34	0.135	3.6253e-22	Upregulated	Not shared
Epithelium	AR+	SFRP4	2.6858e-46	0.856341	0.745	0.39	8.3544e-42	Upregulated	Reversed
Epithelium	AR+	AC008591.1	1.2589e-28	0.875378	0.551	0.282	3.916e-24	Upregulated	Reversed
Epithelium	AR+	AC068587.4	5.4794e-35	0.880255	0.754	0.494	1.7044e-30	Upregulated	Not shared
Epithelium	AR+	KCNIP4	2.2296e-38	0.908848	0.748	0.427	6.9355e-34	Upregulated	Reversed
Epithelium	AR+	AC246817.1	2.442e-28	0.909119	0.556	0.298	7.5962e-24	Upregulated	Not reversed
Epithelium	AR+	AC074033.1	2.0662e-35	0.916023	0.662	0.365	6.427e-31	Upregulated	Reversed
Epithelium	AR+	LINC02523	4.0554e-31	0.922185	0.54	0.273	1.2615e-26	Upregulated	Not shared
Epithelium	AR+	NPAS3	3.9704e-38	0.932675	0.893	0.727	1.235e-33	Upregulated	Not shared
Epithelium	AR+	GREM2	1.9618e-30	0.939195	0.572	0.286	6.1022e-26	Upregulated	Not shared
Epithelium	AR+	AC090579.1	5.8681e-34	1.01466	0.734	0.468	1.8253e-29	Upregulated	Reversed
Epithelium	AR+	AC079465.1	7.1523e-36	1.15077	0.533	0.273	2.2248e-31	Upregulated	Not shared
Epithelium	AR+	CNTN5	1.2712e-52	1.37256	0.741	0.427	3.9543e-48	Upregulated	Not shared
Epithelium	Ciliated	IGFBP7	2.379e-07	-1.18002	0.587	0.772	0.00740025	Downregulated	Not shared
Epithelium	Ciliated	S100A11	3.2502e-10	-0.890582	0.169	0.435	1.011e-05	Downregulated	Not shared
Epithelium	Ciliated	ITGB8	4.8434e-08	-0.828913	0.566	0.795	0.0015066	Downregulated	Not shared
Epithelium	Ciliated	CLU	2.6494e-08	-0.807667	0.122	0.339	0.00082412	Downregulated	Not shared
Epithelium	Ciliated	CTSD	6.8276e-11	-0.807273	0.101	0.344	2.1238e-06	Downregulated	Not shared
Epithelium	Ciliated	AGR3	1.66e-11	-0.752212	0.434	0.732	5.1637e-07	Downregulated	Not shared
Epithelium	Ciliated	SERPINA1	3.7424e-12	-0.723609	0.079	0.336	1.1641e-07	Downregulated	Not shared
Epithelium	Ciliated	KCNMA1	1.8695e-07	-0.723579	0.254	0.489	0.00581536	Downregulated	Not shared
Epithelium	Ciliated	MUC16	5.3084e-08	-0.696841	0.328	0.579	0.00165123	Downregulated	Not shared
Epithelium	Ciliated	PIGR	4.718e-08	-0.676775	0.111	0.32	0.00146757	Downregulated	Not shared
Epithelium	Ciliated	CLDN4	4.6634e-13	-0.655815	0.138	0.435	1.4506e-08	Downregulated	Not shared
Epithelium	Ciliated	SLCO3A1	1.8651e-09	-0.642992	0.153	0.4	5.8014e-05	Downregulated	Not shared
Epithelium	Ciliated	SAT1	2.4042e-10	-0.639978	0.566	0.826	7.4785e-06	Downregulated	Not shared
Epithelium	Ciliated	TACSTD2	3.774e-07	-0.631016	0.111	0.304	0.0117395	Downregulated	Not shared
Epithelium	Ciliated	RBBP8	1.1763e-06	-0.627588	0.28	0.504	0.0365896	Downregulated	Not shared
Epithelium	Ciliated	SYNE2	1.0494e-08	-0.61009	0.709	0.896	0.00032642	Downregulated	Not shared
Epithelium	Ciliated	HLA-A	1.7406e-10	-0.603918	0.328	0.619	5.4143e-06	Downregulated	Not shared
Epithelium	Ciliated	DST	4.9724e-11	-0.588619	0.434	0.725	1.5467e-06	Downregulated	Not shared
Epithelium	Ciliated	NTN4	3.6341e-08	-0.579581	0.296	0.546	0.00113044	Downregulated	Not shared
Epithelium	Ciliated	HLA-B	2.4542e-07	-0.576882	0.328	0.567	0.00763408	Downregulated	Not shared
Epithelium	Ciliated	NEAT1	4.3715e-08	-0.571751	0.905	0.972	0.00135979	Downregulated	Reversed
Epithelium	Ciliated	CLDN3	1.5016e-06	-0.567419	0.222	0.435	0.0467078	Downregulated	Not shared
Epithelium	Ciliated	BX890604.2	3.9131e-09	-0.549963	0.296	0.562	0.00012172	Downregulated	Not shared
Epithelium	Ciliated	GDA	1.035e-07	-0.536746	0.201	0.424	0.00321952	Downregulated	Not shared
Epithelium	Ciliated	RALGPS2	1.3416e-06	-0.527053	0.36	0.586	0.0417309	Downregulated	Not shared
Epithelium	Ciliated	PLXDC2	8.7906e-11	-0.525424	0.407	0.696	2.7344e-06	Downregulated	Not shared
Epithelium	Ciliated	HLA-DRA	9.6033e-09	-0.522717	0.074	0.275	0.00029872	Downregulated	Not shared
Epithelium	Ciliated	CTSB	8.0483e-10	-0.519984	0.212	0.478	2.5035e-05	Downregulated	Not shared
Epithelium	Ciliated	SOD2	1.8982e-07	-0.507585	0.407	0.64	0.00590448	Downregulated	Reversed
Epithelium	Ciliated	LRMP	2.6564e-07	0.50349	0.519	0.513	0.00826294	Upregulated	Reversed
Epithelium	Ciliated	AL139815.1	5.3695e-07	0.510693	0.947	0.929	0.0167023	Upregulated	Not shared
Epithelium	Ciliated	AC107072.2	8.9775e-10	0.516458	0.381	0.456	2.7926e-05	Upregulated	Not shared
Epithelium	Ciliated	AP003783.1	1.1461e-07	0.517784	0.291	0.252	0.00356515	Upregulated	Not shared
Epithelium	Ciliated	MAMDC2	9.6655e-10	0.525594	0.466	0.466	3.0065e-05	Upregulated	Not shared
Epithelium	Ciliated	DYNLRB2	3.2388e-10	0.527824	0.577	0.586	1.0075e-05	Upregulated	Not shared
Epithelium	Ciliated	AC108472.1	4.1256e-07	0.551898	0.265	0.224	0.012833	Upregulated	Not shared
Epithelium	Ciliated	COL1A1	2.3266e-08	0.570668	0.524	0.445	0.0007237	Upregulated	Not shared
Epithelium	Ciliated	AL606516.1	6.6305e-08	0.577015	0.667	0.638	0.00206249	Upregulated	Not shared
Epithelium	Ciliated	DLEU7	5.9184e-07	0.584754	0.349	0.44	0.0184097	Upregulated	Not shared
Epithelium	Ciliated	COL3A1	1.494e-11	0.630854	0.571	0.515	4.6474e-07	Upregulated	Not shared
Epithelium	Ciliated	AC019117.2	7.9509e-09	0.64392	0.339	0.355	0.00024732	Upregulated	Not shared
Epithelium	Ciliated	AC068051.1	1.1808e-06	0.649483	0.656	0.661	0.0367301	Upregulated	Reversed
Epithelium	Ciliated	AC005400.1	4.4097e-08	0.732045	0.36	0.308	0.00137169	Upregulated	Not shared
Epithelium	Ciliated	SFRP4	1.1689e-14	0.736276	0.529	0.454	3.6359e-10	Upregulated	Not shared
Epithelium	Ciliated	DIO2-AS1	3.6267e-08	0.746587	0.381	0.32	0.00112811	Upregulated	Not shared
Epithelium	Ciliated	RUNX1	2.7534e-11	0.759323	0.413	0.529	8.5649e-07	Upregulated	Not shared
Epithelium	Ciliated	C3orf67-AS1	1.8703e-07	0.794991	0.487	0.353	0.0058176	Upregulated	Not shared
Epithelium	Luminal	RPL3	7.4298e-197	0.568727	0.622	0.609	2.31111e-192	Upregulated	Not shared
Epithelium	Luminal	RPS2	2.40051e-191	0.525861	0.602	0.603	7.46703e-187	Upregulated	Not shared
Epithelium	Luminal	AC068587.4	6.01669e-184	0.669832	0.784	0.708	1.87155e-179	Upregulated	Not shared
Epithelium	Luminal	SFRP4	4.61718e-180	0.710022	0.534	0.468	1.43622e-175	Upregulated	Not shared
Epithelium	Luminal	COL1A1	8.38529e-165	0.549952	0.411	0.391	2.60833e-160	Upregulated	Not shared
Epithelium	Luminal	COL3A1	1.14838e-158	0.590388	0.491	0.452	3.57215e-154	Upregulated	Not shared
Epithelium	Luminal	AC079465.1	1.87688e-144	0.857132	0.419	0.305	5.83823e-140	Upregulated	Not shared
Epithelium	Luminal	CNTN5	1.90156e-135	0.657328	0.839	0.721	5.91501e-131	Upregulated	Not shared
Epithelium	Luminal	RUNX1	4.50217e-129	0.627941	0.172	0.311	1.40044e-124	Upregulated	Not shared
Epithelium	Luminal	DHRS3	3.01108e-127	-0.511478	0.249	0.471	9.36628e-123	Downregulated	Not shared
Epithelium	Luminal	CD55	5.18809e-124	-0.688898	0.121	0.315	1.61381e-119	Downregulated	Reversed
Epithelium	Luminal	SYNE2	8.33022e-119	-0.584747	0.456	0.684	2.5912e-114	Downregulated	Not shared
Epithelium	Luminal	MAP3K5	1.55266e-113	-0.721267	0.282	0.503	4.82971e-109	Downregulated	Not shared
Epithelium	Luminal	AC090579.1	3.40539e-112	0.659505	0.824	0.757	1.05928e-107	Upregulated	Not shared
Epithelium	Luminal	ADGRL2	4.98704e-112	-0.559365	0.347	0.568	1.55127e-107	Downregulated	Reversed
Epithelium	Luminal	AC246817.1	2.16559e-110	0.577859	0.387	0.395	6.73627e-106	Upregulated	Not reversed
Epithelium	Luminal	GRAMD1C	2.1208e-109	-0.638466	0.162	0.354	6.59697e-105	Downregulated	Reversed
Epithelium	Luminal	GDA	7.70429e-105	-0.609191	0.242	0.446	2.3965e-100	Downregulated	Reversed
Epithelium	Luminal	NEAT1	3.49577e-104	-0.577384	0.773	0.908	1.08739e-99	Downregulated	Reversed
Epithelium	Luminal	CLDN10	1.74117e-98	-0.683634	0.242	0.442	5.41608e-94	Downregulated	Reversed
Epithelium	Luminal	LINC01320	4.81337e-97	-0.541068	0.432	0.639	1.49725e-92	Downregulated	Not shared
Epithelium	Luminal	LINC02523	7.73087e-95	0.596743	0.561	0.471	2.40476e-90	Upregulated	Not shared
Epithelium	Luminal	IDO1	1.85534e-93	-0.637648	0.115	0.278	5.77121e-89	Downregulated	Reversed
Epithelium	Luminal	AC079352.1	8.74116e-87	-0.560957	0.217	0.397	2.71903e-82	Downregulated	Not shared
Epithelium	Luminal	RIMKLB	2.97471e-83	-1.11176	0.291	0.48	9.25314e-79	Downregulated	Reversed
Epithelium	Luminal	NAV3	1.44042e-82	-0.55342	0.13	0.283	4.48057e-78	Downregulated	Reversed
Epithelium	Luminal	RGS6	2.05392e-82	-0.738571	0.233	0.414	6.38891e-78	Downregulated	Reversed
Epithelium	Luminal	BX890604.2	5.01513e-68	-0.595631	0.394	0.569	1.56001e-63	Downregulated	Not shared
Epithelium	Luminal	INPP4B	1.64171e-67	-0.510196	0.187	0.334	5.10671e-63	Downregulated	Reversed
Epithelium	Luminal	GREM2	2.97524e-66	0.660135	0.422	0.32	9.25478e-62	Upregulated	Reversed
Epithelium	Luminal	LINC00621	1.94586e-64	0.507333	0.797	0.744	6.0528e-60	Upregulated	Not shared
Epithelium	Luminal	CATSPERB	3.49475e-61	-0.703588	0.142	0.276	1.08708e-56	Downregulated	Reversed
Epithelium	Luminal	SLC1A1	5.51431e-59	-0.613739	0.173	0.312	1.71528e-54	Downregulated	Not shared
Epithelium	Luminal	SLPI	7.91711e-50	-0.598346	0.264	0.405	2.4627e-45	Downregulated	Reversed
Epithelium	Luminal	A2ML1-AS1	1.88123e-49	-0.620117	0.207	0.336	5.85176e-45	Downregulated	Not shared
Epithelium	Luminal	PAEP	1.63045e-45	-2.78195	0.196	0.277	5.07168e-41	Downregulated	Reversed
Epithelium	Luminal	NRXN3	2.93887e-45	-0.60491	0.425	0.565	9.14166e-41	Downregulated	Reversed
Epithelium	Luminal	THSD4	3.55893e-34	-0.638911	0.671	0.766	1.10704e-29	Downregulated	Not shared
Epithelium	Luminal	AL049828.1	1.67383e-31	-0.774273	0.579	0.691	5.20662e-27	Downregulated	Reversed
Epithelium	SOX9+ LGR5-	PAEP	0	-3.37485	0.153	0.289	0	Downregulated	Reversed
Epithelium	SOX9+ LGR5-	RIMKLB	3.94182e-296	-1.26932	0.243	0.426	1.22614e-291	Downregulated	Reversed
Epithelium	SOX9+ LGR5-	MAP3K5	0	-0.978666	0.187	0.408	0	Downregulated	Reversed
Epithelium	SOX9+ LGR5-	AC078845.1	2.90212e-251	-0.926351	0.179	0.322	9.02732e-247	Downregulated	Reversed
Epithelium	SOX9+ LGR5-	PKHD1L1	6.86389e-217	-0.914769	0.179	0.321	2.13508e-212	Downregulated	Not shared
Epithelium	SOX9+ LGR5-	CLDN10	6.75965e-280	-0.833643	0.151	0.309	2.10266e-275	Downregulated	Reversed
Epithelium	SOX9+ LGR5-	SYNE2	0	-0.787485	0.337	0.582	0	Downregulated	Not shared
Epithelium	SOX9+ LGR5-	A2ML1-AS1	5.74297e-167	-0.786832	0.199	0.327	1.78641e-162	Downregulated	Reversed
Epithelium	SOX9+ LGR5-	SLC1A1	1.17282e-218	-0.746725	0.165	0.306	3.64819e-214	Downregulated	Not shared
Epithelium	SOX9+ LGR5-	NEAT1	0	-0.710756	0.703	0.866	0	Downregulated	Reversed
Epithelium	SOX9+ LGR5-	GRAMD1C	0	-0.688214	0.131	0.293	0	Downregulated	Not shared
Epithelium	SOX9+ LGR5-	CASC15	3.54064e-263	-0.647596	0.163	0.319	1.10135e-258	Downregulated	Not shared
Epithelium	SOX9+ LGR5-	ADGRL2	0	-0.643529	0.177	0.354	0	Downregulated	Not shared
Epithelium	SOX9+ LGR5-	SLPI	1.78752e-197	-0.635909	0.166	0.297	5.56026e-193	Downregulated	Reversed
Epithelium	SOX9+ LGR5-	LINC01320	8.19223e-291	-0.625308	0.35	0.541	2.54828e-286	Downregulated	Not shared
Epithelium	SOX9+ LGR5-	GABRP	0	-0.59203	0.341	0.591	0	Downregulated	Reversed
Epithelium	SOX9+ LGR5-	SESTD1	0	-0.558518	0.188	0.377	0	Downregulated	Not shared
Epithelium	SOX9+ LGR5-	MIR31HG	0	-0.557271	0.111	0.266	0	Downregulated	Not shared
Epithelium	SOX9+ LGR5-	MALAT1	1.76193e-287	-0.55266	1	1	5.48066e-283	Downregulated	Reversed
Epithelium	SOX9+ LGR5-	CP	6.96748e-289	-0.551511	0.14	0.294	2.1673e-284	Downregulated	Not shared
Epithelium	SOX9+ LGR5-	TSHZ2	1.82297e-302	-0.55142	0.22	0.398	5.67053e-298	Downregulated	Not shared
Epithelium	SOX9+ LGR5-	AC019117.2	0	-0.536463	0.124	0.304	0	Downregulated	Not shared
Epithelium	SOX9+ LGR5-	BX890604.2	0	-0.518972	0.293	0.503	0	Downregulated	Not shared
Epithelium	SOX9+ LGR5-	SOX4	0	-0.517882	0.23	0.424	0	Downregulated	Not shared
Epithelium	SOX9+ LGR5-	RXFP1	3.13423e-279	-0.512245	0.397	0.585	9.74934e-275	Downregulated	Not shared
Epithelium	SOX9+ LGR5-	DHRS3	0	-0.510216	0.168	0.346	0	Downregulated	Not shared
Epithelium	SOX9+ LGR5-	AL355612.1	2.16268e-117	0.504889	0.297	0.245	6.72724e-113	Upregulated	Not shared
Epithelium	SOX9+ LGR5-	VIM	0	0.511151	0.606	0.601	0	Upregulated	Not shared
Epithelium	SOX9+ LGR5-	UNC5C	0	0.511349	0.42	0.384	0	Upregulated	Not shared
Epithelium	SOX9+ LGR5-	AC246817.1	7.19141e-308	0.539406	0.615	0.571	2.23696e-303	Upregulated	Not reversed
Epithelium	SOX9+ LGR5-	AC008591.1	3.7198e-250	0.567754	0.351	0.277	1.15708e-245	Upregulated	Reversed
Epithelium	SOX9+ LGR5-	CNTN5	0	0.579817	0.92	0.803	0	Upregulated	Not shared
Epithelium	SOX9+ LGR5-	SFRP4	0	0.589897	0.594	0.543	0	Upregulated	Not shared
Epithelium	SOX9+ LGR5-	AC068587.4	0	0.594116	0.879	0.777	0	Upregulated	Not shared
Epithelium	SOX9+ LGR5-	AC090579.1	0	0.68097	0.844	0.748	0	Upregulated	Not shared
Epithelium	SOX9+ LGR5-	CDH6	1.22682e-197	0.681607	0.278	0.185	3.81615e-193	Upregulated	Not shared
Epithelium	SOX9+ LGR5-	AP001037.1	0	0.713876	0.385	0.298	0	Upregulated	Not shared
Epithelium	SOX9+ LGR5-	AC079465.1	0	0.829679	0.656	0.532	0	Upregulated	Not shared
Epithelium	SOX9+ LRG5+	EYA2	5.179e-298	0.545221	0.962	0.834	1.61098e-293	Upregulated	Not shared
Epithelium	SOX9+ LRG5+	SFRP4	8.00515e-264	0.90941	0.473	0.317	2.49008e-259	Upregulated	Not shared
Epithelium	SOX9+ LRG5+	ESR1	2.11775e-261	0.547779	0.975	0.903	6.58749e-257	Upregulated	Not shared
Epithelium	SOX9+ LRG5+	SGCD	5.85835e-261	0.817445	0.784	0.558	1.8223e-256	Upregulated	Not shared
Epithelium	SOX9+ LRG5+	TMLHE	1.83516e-256	0.801504	0.725	0.628	5.70845e-252	Upregulated	Not shared
Epithelium	SOX9+ LRG5+	CCSER1	3.37657e-252	0.736875	0.908	0.84	1.05031e-247	Upregulated	Not shared
Epithelium	SOX9+ LRG5+	MALAT1	4.32083e-250	-0.605851	1	1	1.34404e-245	Downregulated	Not shared
Epithelium	SOX9+ LRG5+	RPS2	7.73944e-249	0.604682	0.593	0.559	2.40743e-244	Upregulated	Not shared
Epithelium	SOX9+ LRG5+	CD55	3.46149e-243	-0.850004	0.171	0.433	1.07673e-238	Downregulated	Not shared
Epithelium	SOX9+ LRG5+	AC068587.4	3.49796e-236	0.689235	0.598	0.545	1.08807e-231	Upregulated	Not shared
Epithelium	SOX9+ LRG5+	ADAMTS9	1.29571e-228	-1.62882	0.217	0.465	4.03044e-224	Downregulated	Not shared
Epithelium	SOX9+ LRG5+	CD44	1.85896e-228	-0.852598	0.236	0.501	5.7825e-224	Downregulated	Not shared
Epithelium	SOX9+ LRG5+	KLF6	2.57768e-223	-0.747124	0.096	0.317	8.01815e-219	Downregulated	Not shared
Epithelium	SOX9+ LRG5+	LAMB3	2.62843e-219	-0.85299	0.084	0.294	8.17599e-215	Downregulated	Not shared
Epithelium	SOX9+ LRG5+	CNTN5	6.43967e-218	1.06517	0.615	0.426	2.00312e-213	Upregulated	Not shared
Epithelium	SOX9+ LRG5+	MAP3K5	1.33936e-215	-0.865782	0.408	0.669	4.1662e-211	Downregulated	Not shared
Epithelium	SOX9+ LRG5+	PLCB1	3.66971e-214	0.554347	0.94	0.833	1.1415e-209	Upregulated	Not shared
Epithelium	SOX9+ LRG5+	AC090579.1	1.77075e-213	0.903613	0.767	0.643	5.50809e-209	Upregulated	Not shared
Epithelium	SOX9+ LRG5+	COL3A1	1.26342e-210	0.696046	0.507	0.413	3.93e-206	Upregulated	Not shared
Epithelium	SOX9+ LRG5+	LAMC2	5.12521e-209	-1.32166	0.177	0.413	1.59425e-204	Downregulated	Not shared
Epithelium	SOX9+ LRG5+	RPL3	3.58335e-207	0.51693	0.605	0.581	1.11464e-202	Upregulated	Not shared
Epithelium	SOX9+ LRG5+	LINC00621	1.17312e-201	1.03393	0.826	0.755	3.6491e-197	Upregulated	Not shared
Epithelium	SOX9+ LRG5+	ITGA2	8.05364e-201	-1.09014	0.164	0.394	2.50516e-196	Downregulated	Not shared
Epithelium	SOX9+ LRG5+	AC074033.1	1.21556e-200	0.743054	0.703	0.595	3.78111e-196	Upregulated	Not shared
Epithelium	SOX9+ LRG5+	IGF2BP2	8.97923e-196	-0.513037	0.491	0.737	2.79308e-191	Downregulated	Not shared
Epithelium	SOX9+ LRG5+	NEAT1	2.41723e-189	-0.678027	0.856	0.96	7.51902e-185	Downregulated	Not shared
Epithelium	SOX9+ LRG5+	STX18	3.86972e-189	0.547938	0.877	0.779	1.20372e-184	Upregulated	Not shared
Epithelium	SOX9+ LRG5+	ANXA2	2.85003e-182	-0.592449	0.404	0.649	8.86531e-178	Downregulated	Not shared
Epithelium	SOX9+ LRG5+	NPAS3	6.88794e-180	0.528399	0.913	0.803	2.14256e-175	Upregulated	Not shared
Epithelium	SOX9+ LRG5+	COL1A1	1.44525e-177	0.586409	0.431	0.391	4.4956e-173	Upregulated	Not shared
Epithelium	SOX9+ LRG5+	STXBP6	7.11632e-177	0.649893	0.716	0.542	2.2136e-172	Upregulated	Not shared
Epithelium	SOX9+ LRG5+	RPL7A	8.23048e-177	0.507711	0.485	0.453	2.56017e-172	Upregulated	Not shared
Epithelium	SOX9+ LRG5+	BCL2L14	8.38524e-173	0.558178	0.632	0.598	2.60831e-168	Upregulated	Not shared
Epithelium	SOX9+ LRG5+	ITGA3	4.90794e-170	-0.638915	0.149	0.357	1.52666e-165	Downregulated	Not shared
Epithelium	SOX9+ LRG5+	RPS4X	1.64306e-169	0.502286	0.516	0.49	5.11091e-165	Upregulated	Not shared
Epithelium	SOX9+ LRG5+	SYNE2	1.02374e-166	-0.698568	0.581	0.792	3.18445e-162	Downregulated	Not shared
Epithelium	SOX9+ LRG5+	PAEP	1.86434e-164	-2.81554	0.262	0.449	5.79921e-160	Downregulated	Not shared
Epithelium	SOX9+ LRG5+	AC055733.2	1.98403e-160	0.699058	0.423	0.382	6.17153e-156	Upregulated	Not shared
Epithelium	SOX9+ LRG5+	AC079465.1	4.99358e-159	0.839072	0.272	0.177	1.5533e-154	Upregulated	Not shared
Epithelium	SOX9+ LRG5+	CLDN10	6.596e-157	-0.821264	0.317	0.542	2.05175e-152	Downregulated	Not shared
Epithelium	SOX9+ LRG5+	AC068234.2	1.97875e-155	-0.596402	0.118	0.301	6.1551e-151	Downregulated	Not shared
Epithelium	SOX9+ LRG5+	HIBCH	1.01648e-153	0.617292	0.846	0.769	3.16185e-149	Upregulated	Not shared
Epithelium	SOX9+ LRG5+	NABP1	6.55711e-153	-0.585537	0.158	0.355	2.03965e-148	Downregulated	Not shared
Epithelium	SOX9+ LRG5+	AC002429.2	7.27405e-151	0.505212	0.604	0.581	2.26266e-146	Upregulated	Not shared
Epithelium	SOX9+ LRG5+	CLDN10-AS1	7.32447e-149	-0.836874	0.124	0.307	2.27835e-144	Downregulated	Not shared
Epithelium	SOX9+ LRG5+	MYOF	1.11564e-148	-0.504091	0.487	0.704	3.47032e-144	Downregulated	Not shared
Epithelium	SOX9+ LRG5+	BACH2	5.05954e-144	-0.742954	0.099	0.268	1.57382e-139	Downregulated	Not shared
Epithelium	SOX9+ LRG5+	PMEPA1	3.6608e-143	-0.684046	0.249	0.459	1.13873e-138	Downregulated	Not shared
Epithelium	SOX9+ LRG5+	SRGAP3	5.73444e-143	0.513498	0.6	0.531	1.78376e-138	Upregulated	Not shared
Epithelium	SOX9+ LRG5+	LINC02523	4.20672e-141	0.763376	0.373	0.258	1.30854e-136	Upregulated	Not shared
Epithelium	SOX9+ LRG5+	AC110767.1	8.43243e-140	0.52387	0.571	0.539	2.62299e-135	Upregulated	Not shared
Epithelium	SOX9+ LRG5+	THUMPD1	3.28093e-139	0.555332	0.342	0.316	1.02057e-134	Upregulated	Not shared
Epithelium	SOX9+ LRG5+	NFKBIZ	5.92924e-138	-0.534367	0.122	0.296	1.84435e-133	Downregulated	Not shared
Epithelium	SOX9+ LRG5+	EFNA5	6.19994e-138	-0.5963	0.208	0.404	1.92855e-133	Downregulated	Not shared
Epithelium	SOX9+ LRG5+	SVIL	6.90781e-138	-0.542574	0.576	0.774	2.14874e-133	Downregulated	Not shared
Epithelium	SOX9+ LRG5+	MIR31HG	3.59417e-137	-0.794309	0.438	0.65	1.118e-132	Downregulated	Not shared
Epithelium	SOX9+ LRG5+	TRIO	6.55044e-137	-0.529179	0.614	0.804	2.03758e-132	Downregulated	Not shared
Epithelium	SOX9+ LRG5+	UQCRH	1.2441e-136	0.581176	0.681	0.645	3.8699e-132	Upregulated	Not shared
Epithelium	SOX9+ LRG5+	C12orf75	1.6012e-136	-0.54958	0.322	0.533	4.98068e-132	Downregulated	Not shared
Epithelium	SOX9+ LRG5+	ITGAV	6.68127e-135	-0.572235	0.335	0.545	2.07827e-130	Downregulated	Not shared
Epithelium	SOX9+ LRG5+	PSD3	7.29208e-134	-0.609323	0.464	0.671	2.26827e-129	Downregulated	Not shared
Epithelium	SOX9+ LRG5+	GABRP	1.87971e-133	-0.54834	0.45	0.658	5.84702e-129	Downregulated	Not shared
Epithelium	SOX9+ LRG5+	DAPK1	1.01103e-132	-0.545131	0.295	0.5	3.14492e-128	Downregulated	Not shared
Epithelium	SOX9+ LRG5+	SMAD3	1.47913e-131	-0.523407	0.262	0.462	4.60099e-127	Downregulated	Not shared
Epithelium	SOX9+ LRG5+	MALT1	1.8758e-131	-0.814972	0.243	0.441	5.83485e-127	Downregulated	Not shared
Epithelium	SOX9+ LRG5+	PGR	5.77287e-129	0.547786	0.705	0.528	1.79571e-124	Upregulated	Not shared
Epithelium	SOX9+ LRG5+	KCTD1	8.3072e-129	0.591175	0.744	0.716	2.58404e-124	Upregulated	Not shared
Epithelium	SOX9+ LRG5+	MYO1E	1.3062e-128	-0.561596	0.419	0.625	4.06308e-124	Downregulated	Not shared
Epithelium	SOX9+ LRG5+	RIMKLB	1.2731e-127	-1.3651	0.3	0.497	3.96012e-123	Downregulated	Not shared
Epithelium	SOX9+ LRG5+	TPM1	6.56663e-127	-0.636027	0.247	0.443	2.04262e-122	Downregulated	Not shared
Epithelium	SOX9+ LRG5+	ITGB6	1.80289e-126	-0.725192	0.181	0.364	5.60808e-122	Downregulated	Not shared
Epithelium	SOX9+ LRG5+	KRT7	2.92303e-125	-0.545896	0.145	0.317	9.09236e-121	Downregulated	Not shared
Epithelium	SOX9+ LRG5+	ARHGAP29	3.11076e-124	-0.508692	0.188	0.367	9.67632e-120	Downregulated	Not shared
Epithelium	SOX9+ LRG5+	CDK14	1.49107e-122	-0.513379	0.233	0.421	4.63812e-118	Downregulated	Not shared
Epithelium	SOX9+ LRG5+	KCNIP4	1.27655e-121	0.560236	0.378	0.338	3.97085e-117	Upregulated	Not shared
Epithelium	SOX9+ LRG5+	AL139807.1	2.80991e-121	0.545227	0.708	0.674	8.74051e-117	Upregulated	Not shared
Epithelium	SOX9+ LRG5+	MAP2K6	2.22481e-116	0.552107	0.431	0.348	6.92048e-112	Upregulated	Not shared
Epithelium	SOX9+ LRG5+	GAS7	6.09572e-116	0.503507	0.362	0.32	1.89614e-111	Upregulated	Not shared
Epithelium	SOX9+ LRG5+	TNFAIP2	2.74535e-115	-0.554157	0.386	0.582	8.53968e-111	Downregulated	Not shared
Epithelium	SOX9+ LRG5+	KIF26B	4.60214e-110	-0.566954	0.312	0.499	1.43154e-105	Downregulated	Not shared
Epithelium	SOX9+ LRG5+	GPRC5A	3.10969e-109	-0.543494	0.146	0.306	9.67302e-105	Downregulated	Not shared
Epithelium	SOX9+ LRG5+	SEMA5A	5.16312e-109	-0.589105	0.18	0.349	1.60604e-104	Downregulated	Not shared
Epithelium	SOX9+ LRG5+	PLAUR	1.30675e-108	-0.538389	0.124	0.277	4.06478e-104	Downregulated	Not shared
Epithelium	SOX9+ LRG5+	GLS	1.15066e-107	-0.623069	0.182	0.35	3.57924e-103	Downregulated	Not shared
Epithelium	SOX9+ LRG5+	RBMS3-AS2	8.61271e-107	0.599237	0.266	0.218	2.67907e-102	Upregulated	Not shared
Epithelium	SOX9+ LRG5+	AC025580.2	6.28997e-101	-0.566019	0.17	0.329	1.95656e-96	Downregulated	Not shared
Epithelium	SOX9+ LRG5+	SAMD4A	4.75072e-100	-0.574428	0.198	0.362	1.47776e-95	Downregulated	Not shared
Epithelium	SOX9+ LRG5+	CDYL2	1.73762e-97	-0.566625	0.165	0.32	5.40503e-93	Downregulated	Not shared
Epithelium	SOX9+ LRG5+	ADAMTS9-AS1	7.27668e-93	-0.778055	0.117	0.253	2.26348e-88	Downregulated	Not shared
Epithelium	SOX9+ LRG5+	CTNNA2	5.3615e-89	0.706192	0.454	0.354	1.66775e-84	Upregulated	Not shared
Epithelium	SOX9+ LRG5+	GRAMD1C	2.39021e-88	-0.580473	0.19	0.342	7.43498e-84	Downregulated	Not shared
Epithelium	SOX9+ LRG5+	AC008056.1	1.5779e-86	0.586221	0.332	0.285	4.90822e-82	Upregulated	Not shared
Epithelium	SOX9+ LRG5+	ROBO2	5.6137e-86	0.595187	0.394	0.313	1.7462e-81	Upregulated	Not shared
Epithelium	SOX9+ LRG5+	SLC1A1	1.1724e-79	-0.600733	0.218	0.366	3.64688e-75	Downregulated	Not shared
Epithelium	SOX9+ LRG5+	BICC1	7.49417e-76	-0.524445	0.171	0.306	2.33114e-71	Downregulated	Not shared
Epithelium	SOX9+ LRG5+	CATSPERB	1.91094e-72	-0.618705	0.195	0.332	5.94417e-68	Downregulated	Not shared
Epithelium	SOX9+ LRG5+	DLGAP1	6.47684e-71	-0.778261	0.443	0.595	2.01469e-66	Downregulated	Not shared
Epithelium	SOX9+ LRG5+	MUC16	1.35202e-69	-0.504901	0.604	0.743	4.20559e-65	Downregulated	Not shared
Epithelium	SOX9+ LRG5+	RTKN2	3.53277e-68	-0.673596	0.144	0.264	1.0989e-63	Downregulated	Not shared
Epithelium	SOX9+ LRG5+	SEMA3E	2.50003e-66	0.596509	0.273	0.213	7.77658e-62	Upregulated	Not shared
Epithelium	SOX9+ LRG5+	A2ML1-AS1	8.56163e-62	-0.802698	0.217	0.346	2.66318e-57	Downregulated	Not shared
Epithelium	SOX9+ LRG5+	LAMA3	9.62821e-60	-0.514909	0.188	0.308	2.99495e-55	Downregulated	Not shared
Epithelium	SOX9+ LRG5+	ADAMTS6	2.87809e-59	0.552292	0.462	0.384	8.95257e-55	Upregulated	Not shared
Epithelium	SOX9+ LRG5+	THSD7A	3.06688e-58	-0.684684	0.335	0.469	9.53984e-54	Downregulated	Not shared
Epithelium	SOX9+ LRG5+	IGFBP7	9.55782e-55	-0.524454	0.379	0.512	2.97305e-50	Downregulated	Not shared
Epithelium	SOX9+ LRG5+	FGF13	1.11043e-53	-0.516932	0.188	0.303	3.45411e-49	Downregulated	Not shared
Epithelium	SOX9+ LRG5+	AC104365.1	3.85152e-48	-0.671458	0.384	0.509	1.19805e-43	Downregulated	Not shared
Epithelium	SOX9+ LRG5+	AC000061.1	8.67484e-40	0.50072	0.378	0.307	2.6984e-35	Upregulated	Not shared
Epithelium	SOX9+ LRG5+	MMP7	5.79248e-24	-0.638761	0.694	0.756	1.80181e-19	Downregulated	Not shared
Epithelium	SOX9+ cyclic	AC007991.3	0	-1.55115	0.07	0.292	0	Downregulated	Reversed
Epithelium	SOX9+ cyclic	AC068587.4	0	0.68285	0.835	0.67	0	Upregulated	Not shared
Epithelium	SOX9+ cyclic	AC090579.1	0	0.851111	0.827	0.638	0	Upregulated	Not shared
Epithelium	SOX9+ cyclic	CATSPERB	0	-2.16061	0.075	0.308	0	Downregulated	Reversed
Epithelium	SOX9+ cyclic	CD44	0	-1.03525	0.136	0.38	0	Downregulated	Reversed
Epithelium	SOX9+ cyclic	CD55	0	-1.30424	0.063	0.287	0	Downregulated	Reversed
Epithelium	SOX9+ cyclic	CNTN5	0	0.884327	0.836	0.643	0	Upregulated	Not shared
Epithelium	SOX9+ cyclic	ERN1	0	-1.49168	0.119	0.355	0	Downregulated	Reversed
Epithelium	SOX9+ cyclic	GRAMD1C	0	-1.58502	0.122	0.36	0	Downregulated	Reversed
Epithelium	SOX9+ cyclic	HS6ST3	0	-1.48354	0.058	0.254	0	Downregulated	Reversed
Epithelium	SOX9+ cyclic	IDO1	0	-1.25314	0.093	0.328	0	Downregulated	Reversed
Epithelium	SOX9+ cyclic	MALAT1	0	-0.996677	0.999	1	0	Downregulated	Reversed
Epithelium	SOX9+ cyclic	MAP3K5	0	-1.55266	0.334	0.621	0	Downregulated	Reversed
Epithelium	SOX9+ cyclic	NAV3	0	-1.47675	0.063	0.274	0	Downregulated	Reversed
Epithelium	SOX9+ cyclic	NEAT1	0	-1.1588	0.728	0.891	0	Downregulated	Reversed
Epithelium	SOX9+ cyclic	NPAS3	0	0.562053	0.968	0.807	0	Upregulated	Not reversed
Epithelium	SOX9+ cyclic	PAEP	0	-5.07408	0.187	0.421	0	Downregulated	Reversed
Epithelium	SOX9+ cyclic	RIMKLB	0	-2.61601	0.313	0.568	0	Downregulated	Reversed
Epithelium	SOX9+ cyclic	SLC15A1	0	-1.33916	0.041	0.251	0	Downregulated	Reversed
Epithelium	SOX9+ cyclic	SLC1A1	0	-1.92326	0.164	0.412	0	Downregulated	Reversed
Epithelium	SOX9+ cyclic	AC079465.1	0	0.997499	0.54	0.357	0	Upregulated	Not shared
Epithelium	SOX9+ cyclic	PHYHIPL	0	-1.38186	0.119	0.337	0	Downregulated	Reversed
Epithelium	SOX9+ cyclic	CDYL2	0	-1.34074	0.17	0.402	0	Downregulated	Reversed
Epithelium	SOX9+ cyclic	ADGRL2	0	-1.34976	0.221	0.468	0	Downregulated	Reversed
Epithelium	SOX9+ cyclic	NABP1	2.06574e-304	-1.00488	0.116	0.34	6.42569e-300	Downregulated	Reversed
Epithelium	SOX9+ cyclic	A2ML1-AS1	1.03326e-303	-1.96247	0.266	0.477	3.21404e-299	Downregulated	Reversed
Epithelium	SOX9+ cyclic	SAMMSON	1.77843e-288	-1.40628	0.099	0.286	5.53197e-284	Downregulated	Reversed
Epithelium	SOX9+ cyclic	IGFBP7	2.4931e-286	-1.39274	0.326	0.551	7.75503e-282	Downregulated	Reversed
Epithelium	SOX9+ cyclic	PALLD	2.52475e-278	0.506143	0.9	0.721	7.85348e-274	Upregulated	Not shared
Epithelium	SOX9+ cyclic	MITF	8.39158e-275	-1.03779	0.244	0.481	2.61028e-270	Downregulated	Reversed
Epithelium	SOX9+ cyclic	TC2N	2.1747e-267	-0.956506	0.147	0.367	6.76463e-263	Downregulated	Reversed
Epithelium	SOX9+ cyclic	SESTD1	2.61098e-265	-0.901833	0.31	0.556	8.12172e-261	Downregulated	Reversed
Epithelium	SOX9+ cyclic	GABRP	3.20391e-260	-0.81102	0.293	0.541	9.96607e-256	Downregulated	Reversed
Epithelium	SOX9+ cyclic	FILIP1L	3.3255e-250	0.637134	0.793	0.627	1.03443e-245	Upregulated	Reversed
Epithelium	SOX9+ cyclic	SGCD	8.32038e-249	0.553221	0.818	0.61	2.58814e-244	Upregulated	Not shared
Epithelium	SOX9+ cyclic	SPATA6L	1.24273e-247	-0.874681	0.099	0.291	3.86562e-243	Downregulated	Reversed
Epithelium	SOX9+ cyclic	C12orf75	3.75589e-247	-0.967466	0.226	0.455	1.16831e-242	Downregulated	Reversed
Epithelium	SOX9+ cyclic	IL6ST	7.2694e-246	-1.04114	0.271	0.501	2.26122e-241	Downregulated	Reversed
Epithelium	SOX9+ cyclic	MFSD4B	5.53532e-245	0.537064	0.882	0.775	1.72182e-240	Upregulated	Not shared
Epithelium	SOX9+ cyclic	ATP2C2	1.28909e-243	-0.989774	0.115	0.307	4.00985e-239	Downregulated	Reversed
Epithelium	SOX9+ cyclic	RGS6	1.36994e-242	-0.99175	0.127	0.325	4.26135e-238	Downregulated	Reversed
Epithelium	SOX9+ cyclic	PRUNE2	9.56751e-242	-0.888443	0.149	0.359	2.97607e-237	Downregulated	Reversed
Epithelium	SOX9+ cyclic	SNX29	2.84066e-241	-0.904762	0.292	0.524	8.83614e-237	Downregulated	Reversed
Epithelium	SOX9+ cyclic	CTNNA2	1.07807e-238	0.748354	0.718	0.505	3.35344e-234	Upregulated	Reversed
Epithelium	SOX9+ cyclic	MUC16	5.83483e-238	-0.954463	0.29	0.518	1.81498e-233	Downregulated	Reversed
Epithelium	SOX9+ cyclic	IVNS1ABP	1.44725e-237	-0.848588	0.236	0.466	4.50182e-233	Downregulated	Reversed
Epithelium	SOX9+ cyclic	CLDN4	1.42781e-235	-0.744528	0.084	0.266	4.44134e-231	Downregulated	Reversed
Epithelium	SOX9+ cyclic	DHRS3	4.38314e-234	-0.786303	0.192	0.414	1.36342e-229	Downregulated	Reversed
Epithelium	SOX9+ cyclic	AC120193.1	1.60762e-232	0.638687	0.669	0.56	5.00067e-228	Upregulated	Not shared
Epithelium	SOX9+ cyclic	SFRP4	9.39697e-230	0.695044	0.584	0.454	2.92302e-225	Upregulated	Not shared
Epithelium	SOX9+ cyclic	CCSER1	2.09379e-228	0.59373	0.838	0.706	6.51293e-224	Upregulated	Reversed
Epithelium	SOX9+ cyclic	VCAN	6.66048e-225	-1.12081	0.277	0.49	2.07181e-220	Downregulated	Reversed
Epithelium	SOX9+ cyclic	SLPI	4.91407e-224	-1.05306	0.19	0.395	1.52857e-219	Downregulated	Reversed
Epithelium	SOX9+ cyclic	ARSB	4.49852e-223	-0.943152	0.086	0.258	1.39931e-218	Downregulated	Reversed
Epithelium	SOX9+ cyclic	FAM3C	7.04525e-220	-0.614307	0.147	0.35	2.1915e-215	Downregulated	Reversed
Epithelium	SOX9+ cyclic	ANXA2	2.83931e-218	-0.728026	0.266	0.491	8.83197e-214	Downregulated	Reversed
Epithelium	SOX9+ cyclic	CPM	3.17727e-217	0.513495	0.825	0.635	9.88321e-213	Upregulated	Not reversed
Epithelium	SOX9+ cyclic	CP	1.05384e-216	-0.884336	0.191	0.398	3.27809e-212	Downregulated	Reversed
Epithelium	SOX9+ cyclic	TMC5	1.32089e-215	-0.648915	0.09	0.267	4.10875e-211	Downregulated	Reversed
Epithelium	SOX9+ cyclic	TBCK	1.5779e-214	-1.07563	0.434	0.637	4.90821e-210	Downregulated	Reversed
Epithelium	SOX9+ cyclic	EPB41L2	5.11809e-213	0.550408	0.787	0.616	1.59203e-208	Upregulated	Not shared
Epithelium	SOX9+ cyclic	DDX52	1.87849e-212	-0.788807	0.237	0.454	5.84322e-208	Downregulated	Reversed
Epithelium	SOX9+ cyclic	RHPN2	2.76364e-210	-0.708419	0.3	0.525	8.59657e-206	Downregulated	Reversed
Epithelium	SOX9+ cyclic	B4GALNT3	2.7312e-207	-0.951447	0.386	0.591	8.49566e-203	Downregulated	Reversed
Epithelium	SOX9+ cyclic	LINC01320	3.20747e-204	-0.928344	0.371	0.581	9.97715e-200	Downregulated	Reversed
Epithelium	SOX9+ cyclic	SLC15A4	5.23292e-203	-0.699618	0.141	0.332	1.62775e-198	Downregulated	Reversed
Epithelium	SOX9+ cyclic	SOD2	6.12018e-202	-0.609459	0.37	0.595	1.90374e-197	Downregulated	Reversed
Epithelium	SOX9+ cyclic	LINC02523	4.23104e-199	0.674149	0.589	0.438	1.31611e-194	Upregulated	Not shared
Epithelium	SOX9+ cyclic	INPP4B	4.50163e-199	-0.658641	0.119	0.298	1.40028e-194	Downregulated	Reversed
Epithelium	SOX9+ cyclic	TMLHE	1.76956e-198	0.544672	0.648	0.568	5.50439e-194	Upregulated	Not shared
Epithelium	SOX9+ cyclic	DLGAP1	2.34176e-195	-1.26161	0.501	0.659	7.28426e-191	Downregulated	Reversed
Epithelium	SOX9+ cyclic	AP001037.1	2.93503e-195	0.762286	0.386	0.246	9.1297e-191	Upregulated	Not shared
Epithelium	SOX9+ cyclic	RUNX1	6.40326e-192	-0.679144	0.168	0.362	1.9918e-187	Downregulated	Reversed
Epithelium	SOX9+ cyclic	AC074033.1	1.45418e-191	0.572016	0.723	0.589	4.52336e-187	Upregulated	Reversed
Epithelium	SOX9+ cyclic	ATP6V1A	6.42725e-190	-0.659673	0.138	0.322	1.99926e-185	Downregulated	Reversed
Epithelium	SOX9+ cyclic	SECISBP2L	2.40342e-189	-0.571287	0.211	0.413	7.47608e-185	Downregulated	Reversed
Epithelium	SOX9+ cyclic	GREM2	2.1414e-185	0.594059	0.668	0.471	6.66103e-181	Upregulated	Not shared
Epithelium	SOX9+ cyclic	VPS41	1.36722e-183	-0.51962	0.224	0.423	4.25288e-179	Downregulated	Not shared
Epithelium	SOX9+ cyclic	TJP1	2.0407e-183	-0.605111	0.439	0.65	6.34781e-179	Downregulated	Reversed
Epithelium	SOX9+ cyclic	MID1	2.84725e-183	0.549029	0.771	0.615	8.85665e-179	Upregulated	Not shared
Epithelium	SOX9+ cyclic	MGST1	4.35634e-183	-0.706999	0.234	0.436	1.35508e-178	Downregulated	Reversed
Epithelium	SOX9+ cyclic	HNMT	1.03649e-180	-0.644575	0.181	0.371	3.22412e-176	Downregulated	Reversed
Epithelium	SOX9+ cyclic	MCC	4.84671e-179	0.621889	0.571	0.443	1.50762e-174	Upregulated	Not shared
Epithelium	SOX9+ cyclic	PAX8	5.20095e-175	-0.648699	0.464	0.664	1.61781e-170	Downregulated	Reversed
Epithelium	SOX9+ cyclic	AC246817.1	1.30351e-173	0.637146	0.529	0.468	4.05471e-169	Upregulated	Not reversed
Epithelium	SOX9+ cyclic	ACSL4	1.10449e-171	-0.66816	0.258	0.457	3.43563e-167	Downregulated	Reversed
Epithelium	SOX9+ cyclic	ABCC3	2.13302e-170	-0.511863	0.19	0.376	6.63498e-166	Downregulated	Not shared
Epithelium	SOX9+ cyclic	MDM2	3.31367e-168	0.565207	0.6	0.51	1.03075e-163	Upregulated	Not shared
Epithelium	SOX9+ cyclic	WWTR1	4.48278e-167	-0.627361	0.171	0.351	1.39441e-162	Downregulated	Not shared
Epithelium	SOX9+ cyclic	SMAD3	2.8123e-166	-0.504326	0.157	0.33	8.74793e-162	Downregulated	Not shared
Epithelium	SOX9+ cyclic	SLC44A1	4.16376e-166	-0.633952	0.324	0.525	1.29518e-161	Downregulated	Reversed
Epithelium	SOX9+ cyclic	RAPGEF5	1.24245e-165	-0.501473	0.201	0.386	3.86476e-161	Downregulated	Not shared
Epithelium	SOX9+ cyclic	DPYD	2.71819e-163	-0.879781	0.112	0.264	8.45521e-159	Downregulated	Reversed
Epithelium	SOX9+ cyclic	SYNE2	2.75371e-163	-0.576387	0.619	0.786	8.56569e-159	Downregulated	Not shared
Epithelium	SOX9+ cyclic	VCAN-AS1	5.32177e-163	-1.02226	0.141	0.302	1.65539e-158	Downregulated	Reversed
Epithelium	SOX9+ cyclic	AP000721.2	7.63664e-162	0.535547	0.399	0.32	2.37545e-157	Upregulated	Not shared
Epithelium	SOX9+ cyclic	ZBTB20	3.24423e-160	-0.621504	0.708	0.844	1.00915e-155	Downregulated	Not shared
Epithelium	SOX9+ cyclic	SLIT3	4.62438e-160	-1.11817	0.202	0.358	1.43846e-155	Downregulated	Reversed
Epithelium	SOX9+ cyclic	UNC5C	2.32924e-159	0.59957	0.385	0.291	7.24532e-155	Upregulated	Not shared
Epithelium	SOX9+ cyclic	AIMP1	1.79628e-156	-0.612894	0.126	0.286	5.58752e-152	Downregulated	Reversed
Epithelium	SOX9+ cyclic	PERP	2.93746e-156	-0.519733	0.156	0.325	9.13728e-152	Downregulated	Reversed
Epithelium	SOX9+ cyclic	DENND4A	5.09052e-156	-0.529728	0.236	0.422	1.58346e-151	Downregulated	Reversed
Epithelium	SOX9+ cyclic	ERG	6.53986e-156	0.584304	0.444	0.329	2.03429e-151	Upregulated	Not shared
Epithelium	SOX9+ cyclic	FOXO1	9.24356e-156	-0.678323	0.429	0.621	2.8753e-151	Downregulated	Not shared
Epithelium	SOX9+ cyclic	CLDN10	5.81756e-155	-0.735151	0.197	0.375	1.80961e-150	Downregulated	Reversed
Epithelium	SOX9+ cyclic	SCCPDH	2.16361e-154	-0.519927	0.118	0.275	6.73012e-150	Downregulated	Not shared
Epithelium	SOX9+ cyclic	FTH1	2.57263e-154	-0.500505	0.422	0.618	8.00242e-150	Downregulated	Not shared
Epithelium	SOX9+ cyclic	CTDSPL	3.9365e-154	-0.558143	0.279	0.47	1.22449e-149	Downregulated	Not shared
Epithelium	SOX9+ cyclic	GCLC	9.27955e-154	0.550258	0.599	0.492	2.8865e-149	Upregulated	Not shared
Epithelium	SOX9+ cyclic	TXNIP	2.80894e-153	-0.579253	0.231	0.415	8.73749e-149	Downregulated	Reversed
Epithelium	SOX9+ cyclic	PCED1B	8.39347e-151	-0.575835	0.312	0.503	2.61087e-146	Downregulated	Reversed
Epithelium	SOX9+ cyclic	FKBP5	4.07494e-149	-0.53928	0.113	0.263	1.26755e-144	Downregulated	Not shared
Epithelium	SOX9+ cyclic	AC008591.1	1.63618e-147	0.679522	0.311	0.197	5.0895e-143	Upregulated	Not shared
Epithelium	SOX9+ cyclic	AC004158.1	2.7275e-146	0.564955	0.427	0.324	8.48416e-142	Upregulated	Reversed
Epithelium	SOX9+ cyclic	AC008892.1	2.87987e-146	-0.574418	0.186	0.357	8.95813e-142	Downregulated	Reversed
Epithelium	SOX9+ cyclic	C6orf141	3.32252e-144	-0.64146	0.169	0.333	1.0335e-139	Downregulated	Reversed
Epithelium	SOX9+ cyclic	EPS8	1.84047e-136	-0.628078	0.434	0.615	5.72496e-132	Downregulated	Reversed
Epithelium	SOX9+ cyclic	SPTLC3	5.92175e-136	-0.679612	0.294	0.473	1.84202e-131	Downregulated	Reversed
Epithelium	SOX9+ cyclic	SPON1	1.26718e-134	-0.676505	0.146	0.297	3.9417e-130	Downregulated	Reversed
Epithelium	SOX9+ cyclic	KMO	8.50823e-122	0.589278	0.373	0.288	2.64657e-117	Upregulated	Not shared
Epithelium	SOX9+ cyclic	ITGA2	9.24899e-118	-0.550047	0.137	0.276	2.87699e-113	Downregulated	Reversed
Epithelium	SOX9+ cyclic	AL022068.1	2.6921e-117	-0.658603	0.204	0.358	8.37404e-113	Downregulated	Reversed
Epithelium	SOX9+ cyclic	DIAPH2-AS1	4.1911e-115	0.530887	0.499	0.421	1.30368e-110	Upregulated	Not shared
Epithelium	SOX9+ cyclic	AP000331.1	1.2903e-113	-0.524389	0.119	0.25	4.0136e-109	Downregulated	Not shared
Epithelium	SOX9+ cyclic	RAB2A	4.25549e-111	-0.756527	0.359	0.525	1.32371e-106	Downregulated	Reversed
Epithelium	SOX9+ cyclic	TRPC6	6.5882e-85	-0.597391	0.201	0.329	2.04933e-80	Downregulated	Reversed
Epithelium	SOX9+ cyclic	THSD7A	1.84206e-80	-0.679252	0.299	0.433	5.7299e-76	Downregulated	Reversed
Epithelium	SOX9+ cyclic	LINC01541	1.71879e-78	-0.61734	0.757	0.823	5.34647e-74	Downregulated	Reversed
Stromal	Fibroblast	WFDC2	1.45789e-83	0.702424	0.637	0.526	4.53492e-79	Upregulated	Not reversed
Stromal	Fibroblast	MAP3K5	2.57232e-51	-0.575902	0.361	0.55	8.00146e-47	Downregulated	Reversed
Stromal	Fibroblast	MMP3	3.2557e-51	-1.22154	0.149	0.305	1.01272e-46	Downregulated	Reversed
Stromal	Fibroblast	GLIS3	1.6661e-48	-0.610084	0.498	0.67	5.18258e-44	Downregulated	Reversed
Stromal	Fibroblast	BICC1	9.30314e-44	-0.616483	0.48	0.648	2.89383e-39	Downregulated	Reversed
Stromal	Fibroblast	SPOCK1	4.21239e-42	-0.553652	0.12	0.254	1.31031e-37	Downregulated	Reversed
Stromal	Fibroblast	ITGA2	6.06242e-42	-0.736807	0.186	0.336	1.88577e-37	Downregulated	Reversed
Stromal	Fibroblast	ROBO2	2.20793e-41	0.831102	0.325	0.28	6.868e-37	Upregulated	Reversed
Stromal	Fibroblast	PAEP	1.4775e-39	-1.52693	0.147	0.28	4.59591e-35	Downregulated	Reversed
Stromal	Fibroblast	AL365295.1	1.40773e-38	0.57325	0.467	0.429	4.37889e-34	Upregulated	Not shared
Stromal	Fibroblast	AC096576.2	1.03445e-37	0.692767	0.279	0.225	3.21775e-33	Upregulated	Not shared
Stromal	Fibroblast	AC008591.1	1.37743e-37	0.639346	0.515	0.428	4.28462e-33	Upregulated	Not shared
Stromal	Fibroblast	ARHGAP24	2.01595e-37	-0.512199	0.231	0.38	6.27081e-33	Downregulated	Not shared
Stromal	Fibroblast	NEAT1	6.82682e-36	-0.553691	0.848	0.931	2.12355e-31	Downregulated	Reversed
Stromal	Fibroblast	TIMP1	9.50301e-36	-0.54383	0.271	0.42	2.95601e-31	Downregulated	Not shared
Stromal	Fibroblast	MMP10	2.59365e-35	-0.681071	0.25	0.394	8.06781e-31	Downregulated	Reversed
Stromal	Fibroblast	ITGA1	8.28834e-35	-0.509197	0.28	0.429	2.57817e-30	Downregulated	Not shared
Stromal	Fibroblast	KCNIP4	1.47877e-34	0.694051	0.63	0.55	4.59985e-30	Upregulated	Not shared
Stromal	Fibroblast	LINC02456	1.92139e-34	0.587655	0.43	0.354	5.97666e-30	Upregulated	Reversed
Stromal	Fibroblast	COL7A1	5.03569e-34	-0.644194	0.48	0.627	1.5664e-29	Downregulated	Reversed
Stromal	Fibroblast	COL24A1	5.39981e-34	-0.50999	0.264	0.41	1.67967e-29	Downregulated	Reversed
Stromal	Fibroblast	PALM2-AKAP2	2.28782e-33	-0.548677	0.316	0.464	7.11648e-29	Downregulated	Reversed
Stromal	Fibroblast	STC1	1.11158e-29	-0.51212	0.142	0.256	3.45769e-25	Downregulated	Reversed
Stromal	Fibroblast	IER3	2.25641e-28	-0.553307	0.14	0.25	7.01879e-24	Downregulated	Reversed
Stromal	Fibroblast	PTCH1	3.88432e-28	0.505591	0.483	0.426	1.20826e-23	Upregulated	Not shared
Stromal	Fibroblast	PDE10A	9.40211e-28	-0.529281	0.179	0.297	2.92462e-23	Downregulated	Not shared
Stromal	Fibroblast	INHBA	1.05383e-27	-0.626295	0.249	0.374	3.27804e-23	Downregulated	Reversed
Stromal	Fibroblast	COL12A1	1.42491e-25	-0.506513	0.417	0.547	4.43231e-21	Downregulated	Reversed
Stromal	Fibroblast	PFKFB4	2.1941e-25	-0.725222	0.171	0.279	6.82497e-21	Downregulated	Reversed
Stromal	Fibroblast	CEMIP	2.97954e-20	-0.626663	0.337	0.451	9.26816e-16	Downregulated	Reversed
Stromal	Stroma 1	AC024145.1	0	0.520595	0.428	0.373	0	Upregulated	Not shared
Stromal	Stroma 1	AC096576.2	0	0.601059	0.563	0.443	0	Upregulated	Not shared
Stromal	Stroma 1	AC096576.3	0	0.525313	0.402	0.332	0	Upregulated	Not shared
Stromal	Stroma 1	AC110296.1	0	0.515822	0.474	0.389	0	Upregulated	Not shared
Stromal	Stroma 1	BICC1	0	-0.900258	0.252	0.403	0	Downregulated	Reversed
Stromal	Stroma 1	C2orf27A	0	-0.527931	0.143	0.268	0	Downregulated	Reversed
Stromal	Stroma 1	CBLB	0	-0.717682	0.325	0.507	0	Downregulated	Reversed
Stromal	Stroma 1	COL12A1	0	-0.76666	0.151	0.269	0	Downregulated	Not shared
Stromal	Stroma 1	COL7A1	0	-0.991572	0.243	0.394	0	Downregulated	Reversed
Stromal	Stroma 1	FOXP1	0	-0.528782	0.245	0.4	0	Downregulated	Not shared
Stromal	Stroma 1	GLIS3	0	-0.795001	0.328	0.485	0	Downregulated	Reversed
Stromal	Stroma 1	GNG12-AS1	0	0.539436	0.458	0.404	0	Upregulated	Not shared
Stromal	Stroma 1	MAML3	0	-0.576796	0.417	0.585	0	Downregulated	Reversed
Stromal	Stroma 1	MAP3K5	0	-0.946064	0.187	0.354	0	Downregulated	Reversed
Stromal	Stroma 1	NEAT1	0	-1.0094	0.787	0.889	0	Downregulated	Reversed
Stromal	Stroma 1	PDE10A	0	-0.76863	0.146	0.3	0	Downregulated	Not shared
Stromal	Stroma 1	PITPNC1	0	-0.510303	0.232	0.374	0	Downregulated	Reversed
Stromal	Stroma 1	PTPRM	0	-0.530201	0.192	0.343	0	Downregulated	Reversed
Stromal	Stroma 1	ROBO2	0	0.748313	0.463	0.413	0	Upregulated	Reversed
Stromal	Stroma 1	SGIP1	0	-0.704106	0.321	0.52	0	Downregulated	Reversed
Stromal	Stroma 1	SNX9	0	-0.67093	0.23	0.407	0	Downregulated	Reversed
Stromal	Stroma 1	TSBP1	0	0.661163	0.367	0.274	0	Upregulated	Not shared
Stromal	Stroma 1	WFDC2	0	0.709007	0.616	0.518	0	Upregulated	Not shared
Stromal	Stroma 1	SAT1	0	-0.545868	0.156	0.273	0	Downregulated	Reversed
Stromal	Stroma 1	CEMIP	3.04399e-275	-1.35601	0.272	0.387	9.46863e-271	Downregulated	Reversed
Stromal	Stroma 1	PRR16	3.41202e-200	-0.535316	0.248	0.354	1.06134e-195	Downregulated	Reversed
Stromal	Stroma 2	WFDC2	7.95266e-90	0.782047	0.614	0.526	2.47375e-85	Upregulated	Not shared
Stromal	Stroma 2	GNG12-AS1	3.28965e-50	0.511228	0.536	0.522	1.02328e-45	Upregulated	Not shared
Stromal	Stroma 2	TSBP1	7.9531e-48	0.635472	0.441	0.369	2.47389e-43	Upregulated	Not shared
Stromal	Stroma 2	SGIP1	1.56474e-46	-0.676997	0.278	0.487	4.86729e-42	Downregulated	Not shared
Stromal	Stroma 2	VMP1	8.26174e-45	-0.516549	0.309	0.512	2.5699e-40	Downregulated	Not shared
Stromal	Stroma 2	MAML3	6.24029e-37	-0.652714	0.364	0.556	1.94111e-32	Downregulated	Reversed
Stromal	Stroma 2	FOXP1	1.48305e-35	-0.505853	0.21	0.373	4.61318e-31	Downregulated	Not shared
Stromal	Stroma 2	SNX9	2.15238e-35	-0.599794	0.191	0.358	6.6952e-31	Downregulated	Reversed
Stromal	Stroma 2	PDE10A	3.53785e-35	-0.778009	0.13	0.281	1.10048e-30	Downregulated	Reversed
Stromal	Stroma 2	MAP3K5	3.87433e-31	-0.920314	0.166	0.314	1.20515e-26	Downregulated	Reversed
Stromal	Stroma 2	CBLB	4.51992e-31	-0.678596	0.283	0.453	1.40597e-26	Downregulated	Reversed
Stromal	Stroma 2	AC096576.2	6.96164e-31	0.512312	0.639	0.565	2.16549e-26	Upregulated	Not shared
Stromal	Stroma 2	LUM	7.7426e-31	-0.594557	0.365	0.539	2.40841e-26	Downregulated	Not shared
Stromal	Stroma 2	FOXO1	1.0481e-30	-0.579808	0.468	0.642	3.26023e-26	Downregulated	Not shared
Stromal	Stroma 2	NEAT1	3.07842e-29	-0.792699	0.761	0.868	9.57573e-25	Downregulated	Reversed
Stromal	Stroma 2	ROBO2	1.20927e-28	0.661289	0.442	0.399	3.76155e-24	Upregulated	Reversed
Stromal	Stroma 2	COL7A1	1.92272e-27	-0.658665	0.218	0.369	5.9808e-23	Downregulated	Reversed
Stromal	Stroma 2	ZDHHC14	5.91609e-27	-0.651957	0.128	0.257	1.84026e-22	Downregulated	Not shared
Stromal	Stroma 2	COL4A1	7.53329e-27	-0.623167	0.179	0.319	2.3433e-22	Downregulated	Reversed
Stromal	Stroma 2	BICC1	1.76044e-24	-0.752998	0.205	0.345	5.47603e-20	Downregulated	Reversed
Stromal	Stroma 2	GLIS3	4.79184e-21	-0.51389	0.284	0.421	1.49055e-16	Downregulated	Not shared
Stromal	Stroma 2	COL12A1	2.6728e-17	-0.634357	0.147	0.251	8.31401e-13	Downregulated	Not shared
Stromal	Stroma 2	CEMIP	5.67933e-10	-0.779759	0.299	0.392	1.76661e-05	Downregulated	Not shared
Stromal	Stroma cyclic	AC024230.1	1.28996e-82	-1.59847	0.175	0.493	4.01254e-78	Downregulated	Not shared
Stromal	Stroma cyclic	MECOM	7.3571e-72	-1.45771	0.206	0.509	2.2885e-67	Downregulated	Not shared
Stromal	Stroma cyclic	PLCB1	8.50246e-50	-1.08966	0.21	0.461	2.64478e-45	Downregulated	Not reversed
Stromal	Stroma cyclic	MPPED2	6.14172e-49	-0.671409	0.094	0.299	1.91044e-44	Downregulated	Not shared
Stromal	Stroma cyclic	ROBO2	9.48753e-46	0.957322	0.646	0.558	2.95119e-41	Upregulated	Reversed
Stromal	Stroma cyclic	UBE2D2	1.6515e-44	-1.06288	0.526	0.75	5.13716e-40	Downregulated	Not shared
Stromal	Stroma cyclic	ECM2	1.00099e-43	0.549833	0.582	0.541	3.11369e-39	Upregulated	Not shared
Stromal	Stroma cyclic	RHEX	4.67501e-43	-1.25143	0.234	0.46	1.45421e-38	Downregulated	Not shared
Stromal	Stroma cyclic	AC092691.3	8.5019e-42	0.525533	0.329	0.308	2.6446e-37	Upregulated	Not reversed
Stromal	Stroma cyclic	ZPBP	1.00634e-41	0.576028	0.353	0.303	3.13032e-37	Upregulated	Not shared
Stromal	Stroma cyclic	C12orf40	2.82316e-41	0.603562	0.34	0.306	8.78171e-37	Upregulated	Not shared
Stromal	Stroma cyclic	NOSTRIN	3.59882e-40	0.515414	0.462	0.423	1.11945e-35	Upregulated	Not shared
Stromal	Stroma cyclic	SOX4	1.45033e-39	-0.555819	0.321	0.553	4.51141e-35	Downregulated	Not shared
Stromal	Stroma cyclic	NEAT1	3.13952e-39	-0.844301	0.847	0.942	9.7658e-35	Downregulated	Reversed
Stromal	Stroma cyclic	PTPRK	1.3817e-38	-0.708712	0.192	0.407	4.29793e-34	Downregulated	Not shared
Stromal	Stroma cyclic	AC096576.3	3.69903e-38	0.514885	0.43	0.407	1.15062e-33	Upregulated	Not reversed
Stromal	Stroma cyclic	CAV3	1.62143e-37	0.517449	0.327	0.317	5.04363e-33	Upregulated	Not shared
Stromal	Stroma cyclic	LINC00621	2.50261e-37	-1.31934	0.218	0.43	7.78463e-33	Downregulated	Not shared
Stromal	Stroma cyclic	EYA2	3.15291e-37	-0.915486	0.188	0.397	9.80744e-33	Downregulated	Not shared
Stromal	Stroma cyclic	TSBP1	1.15961e-36	0.581206	0.423	0.356	3.60709e-32	Upregulated	Not shared
Stromal	Stroma cyclic	DOCK4	2.83747e-36	-0.530038	0.256	0.466	8.82622e-32	Downregulated	Not shared
Stromal	Stroma cyclic	PTPRM	4.22385e-36	-0.852104	0.27	0.49	1.31387e-31	Downregulated	Not shared
Stromal	Stroma cyclic	CGNL1	5.07855e-36	-0.506759	0.294	0.514	1.57973e-31	Downregulated	Reversed
Stromal	Stroma cyclic	MAGI1	5.05355e-34	-0.511317	0.54	0.75	1.57196e-29	Downregulated	Not shared
Stromal	Stroma cyclic	FILIP1L	1.5454e-33	0.551151	0.752	0.704	4.80713e-29	Upregulated	Not shared
Stromal	Stroma cyclic	MAML3	1.66371e-33	-0.807433	0.288	0.5	5.17512e-29	Downregulated	Not shared
Stromal	Stroma cyclic	FOXP1	5.79045e-33	-0.654087	0.284	0.495	1.80118e-28	Downregulated	Not shared
Stromal	Stroma cyclic	PATJ	9.46042e-32	-0.663378	0.178	0.367	2.94276e-27	Downregulated	Not shared
Stromal	Stroma cyclic	AC012409.2	3.84068e-30	0.542488	0.75	0.68	1.19468e-25	Upregulated	Reversed
Stromal	Stroma cyclic	RXFP1	4.22734e-27	-0.665371	0.124	0.281	1.31496e-22	Downregulated	Not shared
Stromal	Stroma cyclic	NCALD	7.20331e-27	-0.617547	0.113	0.265	2.24066e-22	Downregulated	Not shared
Stromal	Stroma cyclic	NPAS3	1.79638e-26	-0.548116	0.574	0.757	5.58781e-22	Downregulated	Not shared
Stromal	Stroma cyclic	SAT1	1.11018e-25	-0.820641	0.15	0.31	3.45333e-21	Downregulated	Not shared
Stromal	Stroma cyclic	PPM1H	1.74413e-25	-0.677975	0.167	0.331	5.42528e-21	Downregulated	Not shared
Stromal	Stroma cyclic	AL049828.1	8.55212e-25	-0.756836	0.3	0.481	2.66022e-20	Downregulated	Reversed
Stromal	Stroma cyclic	CCSER1	3.72163e-24	-0.585406	0.114	0.255	1.15765e-19	Downregulated	Not reversed
Stromal	Stroma cyclic	MAP3K5	1.31241e-23	-0.66747	0.254	0.427	4.08238e-19	Downregulated	Not shared
Stromal	Stroma cyclic	BMPR1B	1.46254e-23	-0.731434	0.124	0.268	4.54937e-19	Downregulated	Not shared
Stromal	Stroma cyclic	THSD4	1.01402e-22	-0.641676	0.52	0.694	3.15421e-18	Downregulated	Not shared
Stromal	Stroma cyclic	AC020704.1	3.03335e-22	0.507017	0.375	0.326	9.43553e-18	Upregulated	Not shared
Stromal	Stroma cyclic	MMP7	6.80417e-22	-1.19718	0.206	0.346	2.1165e-17	Downregulated	Not reversed
Stromal	Stroma cyclic	SGCD	1.90717e-21	-0.636802	0.144	0.286	5.93244e-17	Downregulated	Not shared
Stromal	Stroma cyclic	KIAA1217	2.48396e-21	-0.534435	0.304	0.473	7.72662e-17	Downregulated	Not shared
Stromal	Stroma cyclic	GLIS3	8.46311e-18	-0.737255	0.377	0.531	2.63254e-13	Downregulated	Not shared
Stromal	Stroma cyclic	PALM2-AKAP2	2.00676e-16	-0.500271	0.177	0.302	6.24223e-12	Downregulated	Not shared
Stromal	SMC	WFDC2	2.13014e-40	0.783022	0.604	0.509	6.62601e-36	Upregulated	Not shared
Stromal	SMC	RPL3	1.10921e-30	0.537193	0.624	0.594	3.4503e-26	Upregulated	Not shared
Stromal	SMC	FAP	6.69208e-29	-0.57052	0.304	0.537	2.08164e-24	Downregulated	Not shared
Stromal	SMC	RPL10A	3.64148e-26	0.517974	0.42	0.389	1.13272e-21	Upregulated	Not shared
Stromal	SMC	GLIS3	5.7228e-24	-0.854944	0.373	0.587	1.78014e-19	Downregulated	Reversed
Stromal	SMC	PTPRE	1.4419e-23	-0.70353	0.234	0.438	4.48518e-19	Downregulated	Reversed
Stromal	SMC	RUNX1	1.37691e-20	-0.833938	0.193	0.37	4.28302e-16	Downregulated	Reversed
Stromal	SMC	LOXL2	5.04343e-20	-0.830334	0.206	0.384	1.56881e-15	Downregulated	Reversed
Stromal	SMC	MAP3K5	7.89427e-20	-0.674238	0.227	0.411	2.45559e-15	Downregulated	Reversed
Stromal	SMC	AC009716.1	2.50019e-19	0.536717	0.342	0.296	7.77708e-15	Upregulated	Reversed
Stromal	SMC	MYO1D	6.53659e-19	-0.635859	0.185	0.356	2.03327e-14	Downregulated	Reversed
Stromal	SMC	NEAT1	7.83929e-19	-0.794561	0.762	0.877	2.43849e-14	Downregulated	Reversed
Stromal	SMC	COL6A3	3.74837e-18	-0.624313	0.624	0.785	1.16597e-13	Downregulated	Reversed
Stromal	SMC	COL5A3	2.54421e-17	-0.568791	0.204	0.369	7.91401e-13	Downregulated	Reversed
Stromal	SMC	CBLB	1.99123e-15	-0.622757	0.43	0.602	6.19391e-11	Downregulated	Reversed
Stromal	SMC	DLEU1	2.17779e-15	0.539404	0.511	0.461	6.77423e-11	Upregulated	Reversed
Stromal	SMC	CD44	3.65079e-15	-0.56531	0.189	0.341	1.13561e-10	Downregulated	Reversed
Stromal	SMC	AC008591.1	4.08751e-14	0.591514	0.487	0.358	1.27146e-09	Upregulated	Not shared
Stromal	SMC	PTCH2	7.59253e-14	0.557899	0.346	0.277	2.36173e-09	Upregulated	Not shared
Stromal	SMC	PRR16	2.00721e-13	-0.574987	0.238	0.387	6.24364e-09	Downregulated	Reversed
Stromal	SMC	BICC1	2.47123e-13	-0.507787	0.424	0.585	7.68701e-09	Downregulated	Not shared
Stromal	SMC	COL7A1	4.34302e-13	-0.650844	0.194	0.334	1.35094e-08	Downregulated	Reversed
Stromal	SMC	TIMP1	8.0009e-13	-0.749507	0.283	0.434	2.48876e-08	Downregulated	Not shared
Stromal	SMC	COL12A1	9.12238e-13	-0.623395	0.256	0.403	2.83761e-08	Downregulated	Not shared
Stromal	SMC	AC091906.1	2.6386e-11	0.519915	0.294	0.25	8.20762e-07	Upregulated	Reversed
Stromal	SMC	COL5A2	8.66085e-11	-0.506472	0.648	0.771	2.69404e-06	Downregulated	Not shared
Stromal	SMC	AC096576.2	5.2344e-10	0.628512	0.314	0.222	1.62821e-05	Upregulated	Not shared
Stromal	SMC	DEC1	4.37466e-09	0.535596	0.339	0.292	0.000136078	Upregulated	Not shared
Stromal	SMC	HS6ST3	1.22012e-07	0.601642	0.316	0.229	0.0037953	Upregulated	Not shared
Stromal	SMC	AC110296.1	2.42495e-07	0.501891	0.256	0.188	0.00754305	Upregulated	Not shared
Immune	DC2	ZSWIM6	5.38714e-08	-0.823208	0.381	0.737	0.00167573	Downregulated	Not shared
Immune	DC2	WFDC2	3.13904e-07	1.03159	0.619	0.5	0.00976431	Upregulated	Not shared
Immune	DC2	ZEB2	7.68052e-07	-0.563191	0.486	0.795	0.023891	Downregulated	Not shared
Immune	DC2	PCF11	1.337e-06	-0.546286	0.076	0.321	0.0415887	Downregulated	Not shared
Immune	T-cells CD4+	VIM	2.45374e-11	0.567886	0.487	0.478	7.63262e-07	Upregulated	Not shared
Immune	T-cells CD4+	WFDC2	5.37658e-10	0.797903	0.618	0.455	1.67244e-05	Upregulated	Not shared
Immune	T-cells CD4+	NEAT1	5.95377e-10	-0.5012	0.386	0.632	1.85198e-05	Downregulated	Not shared
Immune	T-cells CD4+	CRYBG1	1.06988e-09	-1.10034	0.096	0.301	3.32796e-05	Downregulated	Reversed
Immune	T-cells CD4+	FAAH2	1.52574e-09	-1.47976	0.075	0.266	4.74596e-05	Downregulated	Reversed
Immune	T-cells CD4+	IL7R	3.6781e-09	-0.575093	0.289	0.526	0.000114411	Downregulated	Reversed
Immune	T-cells CD4+	RPS27A	5.63324e-09	0.533931	0.425	0.407	0.000175227	Upregulated	Not shared
Immune	T-cells CD4+	RPL3	7.25502e-09	0.566388	0.605	0.561	0.000225675	Upregulated	Not shared
Immune	T-cells CD4+	RPS2	8.13941e-09	0.585298	0.535	0.489	0.000253184	Upregulated	Not shared
Immune	T-cells CD4+	RPL17	9.19069e-09	0.590149	0.342	0.32	0.000285886	Upregulated	Reversed
Immune	T-cells CD4+	ESYT2	9.29682e-09	-0.57108	0.154	0.353	0.000289187	Downregulated	Not shared
Immune	T-cells CD4+	RPL6	2.53836e-08	0.652522	0.399	0.337	0.000789582	Upregulated	Not shared
Immune	T-cells CD4+	GPCPD1	3.89816e-08	-0.89251	0.101	0.287	0.00121256	Downregulated	Not shared
Immune	T-cells CD4+	COL1A1	4.11315e-08	0.738489	0.408	0.353	0.00127944	Upregulated	Not shared
Immune	T-cells CD4+	TXK	8.50516e-08	-0.853174	0.118	0.301	0.00264561	Downregulated	Not shared
Immune	T-cells CD4+	SLC4A7	1.93272e-07	0.626508	0.373	0.314	0.00601192	Upregulated	Not shared
Immune	T-cells CD4+	OSBPL8	2.91871e-07	-0.66294	0.215	0.418	0.00907894	Downregulated	Not shared
Immune	T-cells CD4+	AKT3	3.56965e-07	-0.524312	0.285	0.486	0.0111038	Downregulated	Not shared
Immune	T-cells CD4+	RPL10A	3.91778e-07	0.59399	0.36	0.308	0.0121866	Upregulated	Not shared
Immune	T-cells CD4+	CNOT4	5.88884e-07	-0.524433	0.145	0.306	0.0183178	Downregulated	Not shared
Immune	T-cells CD4+	RPL15	6.26126e-07	0.673852	0.43	0.335	0.0194763	Upregulated	Not shared
Immune	T-cells CD4+	PRKCA	6.89591e-07	-0.567295	0.272	0.472	0.0214504	Downregulated	Not shared
Immune	T-cells CD4+	CD63	7.33306e-07	0.543494	0.386	0.351	0.0228102	Upregulated	Not shared
Immune	T-cells CD4+	CD44	9.63294e-07	-0.595051	0.36	0.568	0.0299642	Downregulated	Not shared
Immune	T-cells CD8+	WFDC2	2.83514e-11	0.682087	0.582	0.526	8.819e-07	Upregulated	Not reversed
Immune	T-cells CD8+	FOXP1	1.71378e-09	-0.506545	0.439	0.667	5.33088e-05	Downregulated	Not shared
Immune	T-cells CD8+	RPL13	4.04981e-07	0.505739	0.551	0.522	0.0125973	Upregulated	Not shared
Immune	T-cells CD8+	RPL28	1.01591e-06	0.597763	0.401	0.335	0.031601	Upregulated	Not shared
Immune	uM 1	PAEP	7.6816e-31	-4.05891	0.137	0.373	2.38944e-26	Downregulated	Reversed
Immune	uM 1	CD44	2.8645e-28	-1.31551	0.367	0.645	8.91032e-24	Downregulated	Reversed
Immune	uM 1	IRAK2	3.13709e-23	-1.33525	0.077	0.285	9.75822e-19	Downregulated	Reversed
Immune	uM 1	AC025580.2	5.55641e-23	-1.1218	0.135	0.374	1.72838e-18	Downregulated	Reversed
Immune	uM 1	AC079793.1	8.88667e-23	0.907555	0.653	0.429	2.76429e-18	Upregulated	Not shared
Immune	uM 1	CARMIL1	1.14582e-21	0.928427	0.627	0.491	3.56417e-17	Upregulated	Not shared
Immune	uM 1	SLC11A1	3.51918e-21	-1.19951	0.167	0.401	1.09468e-16	Downregulated	Reversed
Immune	uM 1	VEGFA	1.24648e-20	-1.25412	0.103	0.311	3.87729e-16	Downregulated	Reversed
Immune	uM 1	SLC43A2	1.68324e-20	-1.04284	0.218	0.46	5.23589e-16	Downregulated	Reversed
Immune	uM 1	NFKB1	4.58385e-20	-0.735114	0.26	0.506	1.42585e-15	Downregulated	Not shared
Immune	uM 1	FTH1	6.5143e-20	-0.672892	0.46	0.707	2.02634e-15	Downregulated	Not shared
Immune	uM 1	WFDC2	1.03374e-19	0.713945	0.601	0.467	3.21556e-15	Upregulated	Not shared
Immune	uM 1	RPL11	1.68928e-19	0.512702	0.438	0.439	5.25468e-15	Upregulated	Not shared
Immune	uM 1	DENND5A	2.16054e-19	-0.798028	0.264	0.508	6.72057e-15	Downregulated	Not shared
Immune	uM 1	ANPEP	3.1134e-19	-1.30402	0.079	0.263	9.68453e-15	Downregulated	Reversed
Immune	uM 1	IL1RAP	5.73105e-19	-0.701399	0.139	0.35	1.7827e-14	Downregulated	Reversed
Immune	uM 1	NUMB	2.65449e-18	-0.637099	0.464	0.7	8.25705e-14	Downregulated	Reversed
Immune	uM 1	FNDC3B	5.06271e-18	-0.849808	0.637	0.822	1.57481e-13	Downregulated	Not shared
Immune	uM 1	SIPA1L1	5.19697e-18	-0.800802	0.44	0.671	1.61657e-13	Downregulated	Reversed
Immune	uM 1	LUCAT1	6.43018e-18	-1.23858	0.101	0.289	2.00017e-13	Downregulated	Not shared
Immune	uM 1	TYMP	6.5726e-18	-0.570509	0.266	0.493	2.04447e-13	Downregulated	Not shared
Immune	uM 1	KIFC3	7.82151e-18	-0.821117	0.149	0.359	2.43296e-13	Downregulated	Reversed
Immune	uM 1	ANXA2	1.13042e-17	-0.586089	0.218	0.435	3.51627e-13	Downregulated	Not shared
Immune	uM 1	RPL7A	1.25375e-17	0.588228	0.518	0.461	3.89991e-13	Upregulated	Not shared
Immune	uM 1	SKIL	1.64892e-17	-0.568259	0.24	0.46	5.12913e-13	Downregulated	Reversed
Immune	uM 1	HIVEP1	1.90985e-17	-0.749309	0.129	0.327	5.94079e-13	Downregulated	Reversed
Immune	uM 1	ITGAX	2.15862e-17	-0.822899	0.329	0.563	6.71462e-13	Downregulated	Not shared
Immune	uM 1	RPS3	7.06092e-17	0.501718	0.423	0.409	2.19637e-12	Upregulated	Not shared
Immune	uM 1	RAB10	9.05683e-17	-0.554587	0.468	0.694	2.81722e-12	Downregulated	Not shared
Immune	uM 1	SLC41A2	1.08302e-16	-0.86587	0.141	0.34	3.36883e-12	Downregulated	Not shared
Immune	uM 1	ADGRE2	1.32356e-16	-0.515532	0.262	0.475	4.11706e-12	Downregulated	Reversed
Immune	uM 1	SFRP4	1.97075e-16	0.815286	0.407	0.245	6.1302e-12	Upregulated	Not shared
Immune	uM 1	NFAT5	2.22882e-16	-0.720867	0.415	0.642	6.93297e-12	Downregulated	Reversed
Immune	uM 1	PLAUR	2.65667e-16	-0.987298	0.248	0.466	8.26385e-12	Downregulated	Reversed
Immune	uM 1	ANKUB1	3.69361e-16	0.664057	0.702	0.571	1.14893e-11	Upregulated	Reversed
Immune	uM 1	RAPGEF1	5.46381e-16	-0.710657	0.546	0.745	1.69957e-11	Downregulated	Not shared
Immune	uM 1	PDE5A	8.44711e-16	0.667467	0.264	0.192	2.62756e-11	Upregulated	Not shared
Immune	uM 1	SOD2	9.05751e-16	-0.787564	0.266	0.483	2.81743e-11	Downregulated	Not shared
Immune	uM 1	AHNAK	1.01789e-15	-0.742791	0.113	0.294	3.16626e-11	Downregulated	Not shared
Immune	uM 1	ITGA5	1.12038e-15	-0.531564	0.113	0.283	3.48505e-11	Downregulated	Not shared
Immune	uM 1	ADAMTSL4-AS1	1.12892e-15	-0.888645	0.131	0.318	3.5116e-11	Downregulated	Reversed
Immune	uM 1	ST3GAL1	1.2339e-15	-0.594774	0.242	0.451	3.83816e-11	Downregulated	Not shared
Immune	uM 1	MS4A4A	1.38525e-15	0.896076	0.546	0.417	4.30895e-11	Upregulated	Not shared
Immune	uM 1	GNA12	1.52558e-15	-0.552824	0.206	0.408	4.74548e-11	Downregulated	Reversed
Immune	uM 1	RPL18	2.49452e-15	0.514138	0.387	0.36	7.75945e-11	Upregulated	Not shared
Immune	uM 1	ATP13A3	2.58536e-15	-0.687122	0.22	0.426	8.04203e-11	Downregulated	Reversed
Immune	uM 1	TCHP	2.84809e-15	0.540478	0.397	0.367	8.85926e-11	Upregulated	Not shared
Immune	uM 1	GK	3.69514e-15	-0.825812	0.149	0.339	1.14941e-10	Downregulated	Not shared
Immune	uM 1	KYNU	3.78622e-15	-0.853476	0.419	0.631	1.17774e-10	Downregulated	Reversed
Immune	uM 1	PIK3R5	4.3969e-15	-0.631493	0.44	0.656	1.3677e-10	Downregulated	Reversed
Immune	uM 1	EPB41L3	4.76067e-15	-0.662038	0.262	0.471	1.48085e-10	Downregulated	Not shared
Immune	uM 1	N4BP1	6.11567e-15	-0.60059	0.236	0.439	1.90234e-10	Downregulated	Not shared
Immune	uM 1	JARID2	6.96456e-15	-0.695504	0.442	0.656	2.1664e-10	Downregulated	Reversed
Immune	uM 1	ASAP1	7.56889e-15	-0.640558	0.504	0.71	2.35438e-10	Downregulated	Not shared
Immune	uM 1	VASP	8.35464e-15	-0.530024	0.121	0.293	2.59879e-10	Downregulated	Not shared
Immune	uM 1	SLC2A3	1.1187e-14	-0.949853	0.153	0.341	3.47982e-10	Downregulated	Not shared
Immune	uM 1	IVNS1ABP	1.1972e-14	-0.656932	0.206	0.404	3.724e-10	Downregulated	Not shared
Immune	uM 1	RNF19B	1.50271e-14	-0.598809	0.129	0.301	4.67433e-10	Downregulated	Reversed
Immune	uM 1	NIBAN2	1.73437e-14	-0.700296	0.135	0.315	5.39493e-10	Downregulated	Reversed
Immune	uM 1	RASA3	1.78497e-14	-0.535915	0.159	0.338	5.55233e-10	Downregulated	Not shared
Immune	uM 1	ELL2	2.03623e-14	-0.590542	0.133	0.304	6.33388e-10	Downregulated	Not shared
Immune	uM 1	HIF1A	2.29161e-14	-0.545211	0.393	0.606	7.12827e-10	Downregulated	Not shared
Immune	uM 1	RPL26	3.8696e-14	0.509485	0.415	0.396	1.20368e-09	Upregulated	Not shared
Immune	uM 1	SRGN	6.99899e-14	-0.797977	0.276	0.479	2.17711e-09	Downregulated	Reversed
Immune	uM 1	AC015923.1	7.08951e-14	0.815484	0.282	0.227	2.20526e-09	Upregulated	Not shared
Immune	uM 1	ARHGAP26	1.04405e-13	-0.710905	0.51	0.705	3.24762e-09	Downregulated	Not shared
Immune	uM 1	COL3A1	1.14881e-13	0.614951	0.55	0.392	3.5735e-09	Upregulated	Reversed
Immune	uM 1	AC087500.1	2.01138e-13	0.67148	0.339	0.274	6.25659e-09	Upregulated	Not shared
Immune	uM 1	AC023509.6	2.11065e-13	0.525737	0.381	0.351	6.56539e-09	Upregulated	Not shared
Immune	uM 1	DPYD-AS1	2.91744e-13	0.544371	0.536	0.483	9.075e-09	Upregulated	Reversed
Immune	uM 1	UPP1	3.01511e-13	-0.554736	0.117	0.278	9.37881e-09	Downregulated	Not shared
Immune	uM 1	SHOC1	3.65486e-13	0.816752	0.357	0.262	1.13688e-08	Upregulated	Not shared
Immune	uM 1	CCDC200	3.73726e-13	0.501003	0.355	0.327	1.16251e-08	Upregulated	Not shared
Immune	uM 1	SLIRP	4.02669e-13	0.505064	0.26	0.223	1.25254e-08	Upregulated	Not shared
Immune	uM 1	AC006059.1	4.4213e-13	0.500989	0.272	0.243	1.37529e-08	Upregulated	Not shared
Immune	uM 1	SLC8A1-AS1	9.10371e-13	0.569658	0.681	0.584	2.8318e-08	Upregulated	Not shared
Immune	uM 1	KANSL1L	9.79813e-13	0.520338	0.407	0.389	3.04781e-08	Upregulated	Not shared
Immune	uM 1	NAMPT	1.08479e-12	-1.16559	0.175	0.351	3.37434e-08	Downregulated	Reversed
Immune	uM 1	RUNX1	1.28519e-12	-0.70435	0.49	0.679	3.9977e-08	Downregulated	Not shared
Immune	uM 1	AP003086.1	1.48379e-12	0.583409	0.706	0.595	4.61548e-08	Upregulated	Not shared
Immune	uM 1	STARD13	1.81961e-12	0.639925	0.357	0.303	5.66007e-08	Upregulated	Reversed
Immune	uM 1	AC009554.1	2.18276e-12	0.602511	0.292	0.236	6.78969e-08	Upregulated	Not shared
Immune	uM 1	RBM47	2.27767e-12	-0.516641	0.712	0.855	7.08492e-08	Downregulated	Not shared
Immune	uM 1	TNFRSF1B	2.40299e-12	-0.652546	0.206	0.384	7.47475e-08	Downregulated	Not shared
Immune	uM 1	EMP3	3.78216e-12	-0.523198	0.117	0.267	1.17648e-07	Downregulated	Not shared
Immune	uM 1	MYCBP2-AS1	3.99773e-12	0.627632	0.379	0.277	1.24353e-07	Upregulated	Not shared
Immune	uM 1	SKI	4.27902e-12	-0.5024	0.22	0.395	1.33103e-07	Downregulated	Not shared
Immune	uM 1	MDK	5.16258e-12	0.668563	0.321	0.211	1.60587e-07	Upregulated	Not shared
Immune	uM 1	AC131571.1	5.88408e-12	0.581622	0.252	0.204	1.8303e-07	Upregulated	Not shared
Immune	uM 1	SERPINB9	5.90588e-12	-0.596865	0.216	0.394	1.83708e-07	Downregulated	Reversed
Immune	uM 1	HDAC9	6.9721e-12	0.620229	0.446	0.353	2.16874e-07	Upregulated	Not shared
Immune	uM 1	SLC25A37	7.41112e-12	-0.968002	0.137	0.297	2.3053e-07	Downregulated	Reversed
Immune	uM 1	MBNL1-AS1	7.44455e-12	0.810498	0.341	0.227	2.3157e-07	Upregulated	Not shared
Immune	uM 1	DOCK4	7.97646e-12	-0.550327	0.744	0.861	2.48116e-07	Downregulated	Not shared
Immune	uM 1	PSD3	1.00628e-11	-1.40159	0.242	0.412	3.13014e-07	Downregulated	Not shared
Immune	uM 1	CD14	1.21775e-11	-0.541556	0.222	0.395	3.78793e-07	Downregulated	Not shared
Immune	uM 1	COL1A1	1.22955e-11	0.692807	0.429	0.339	3.82463e-07	Upregulated	Not shared
Immune	uM 1	AL157938.2	1.27264e-11	0.5559	0.31	0.252	3.95868e-07	Upregulated	Not shared
Immune	uM 1	FLNB	1.33491e-11	-0.797623	0.157	0.321	4.15236e-07	Downregulated	Reversed
Immune	uM 1	TSIX	1.47263e-11	0.542188	0.341	0.302	4.58077e-07	Upregulated	Not shared
Immune	uM 1	FLNA	1.52653e-11	-0.638449	0.147	0.308	4.74842e-07	Downregulated	Not shared
Immune	uM 1	TGM2	1.62149e-11	-0.881202	0.109	0.257	5.04382e-07	Downregulated	Not shared
Immune	uM 1	SLC16A10	2.12508e-11	-1.20802	0.159	0.319	6.61026e-07	Downregulated	Reversed
Immune	uM 1	CDK14	2.56001e-11	-0.807286	0.258	0.437	7.96315e-07	Downregulated	Reversed
Immune	uM 1	RNF24	2.61877e-11	-0.605556	0.125	0.276	8.14595e-07	Downregulated	Not shared
Immune	uM 1	CHST15	2.79633e-11	-0.511246	0.317	0.499	8.69827e-07	Downregulated	Not shared
Immune	uM 1	INSYN2B	3.38068e-11	0.557224	0.442	0.37	1.05159e-06	Upregulated	Not shared
Immune	uM 1	MSN	3.42835e-11	-0.502141	0.236	0.403	1.06642e-06	Downregulated	Not shared
Immune	uM 1	ATP8B1	3.56188e-11	0.600144	0.429	0.357	1.10796e-06	Upregulated	Not shared
Immune	uM 1	HCK	4.18924e-11	-0.532699	0.409	0.595	1.30311e-06	Downregulated	Reversed
Immune	uM 1	ACSL1	5.34246e-11	-0.894299	0.107	0.25	1.66182e-06	Downregulated	Not shared
Immune	uM 1	TNIP1	6.09053e-11	-0.771665	0.127	0.277	1.89452e-06	Downregulated	Reversed
Immune	uM 1	TNFAIP3	8.09846e-11	-0.509719	0.119	0.26	2.51911e-06	Downregulated	Not shared
Immune	uM 1	CTSL	1.03819e-10	-0.678256	0.22	0.387	3.2294e-06	Downregulated	Not reversed
Immune	uM 1	AC053513.1	1.19233e-10	0.562742	0.353	0.285	3.70885e-06	Upregulated	Reversed
Immune	uM 1	ERGIC1	1.26853e-10	-0.612282	0.192	0.354	3.94589e-06	Downregulated	Reversed
Immune	uM 1	ARHGAP31	1.33538e-10	-0.678869	0.363	0.541	4.15384e-06	Downregulated	Reversed
Immune	uM 1	AC024145.1	1.44519e-10	0.626978	0.389	0.321	4.49542e-06	Upregulated	Not shared
Immune	uM 1	ABCA1	1.549e-10	-0.540587	0.417	0.597	4.81832e-06	Downregulated	Not shared
Immune	uM 1	ICAM1	2.90223e-10	-0.577266	0.179	0.335	9.02766e-06	Downregulated	Not shared
Immune	uM 1	AC120193.1	3.12011e-10	0.676151	0.45	0.331	9.70541e-06	Upregulated	Reversed
Immune	uM 1	RALA	3.75544e-10	-0.531221	0.185	0.34	1.16817e-05	Downregulated	Not shared
Immune	uM 1	SSBP3	5.15905e-10	-0.628242	0.169	0.322	1.60478e-05	Downregulated	Reversed
Immune	uM 1	FHAD1	5.16385e-10	-0.571723	0.135	0.278	1.60627e-05	Downregulated	Not shared
Immune	uM 1	PRKCA-AS1	5.28627e-10	0.61692	0.258	0.217	1.64435e-05	Upregulated	Not shared
Immune	uM 1	FILIP1L	5.58031e-10	0.625587	0.373	0.304	1.73581e-05	Upregulated	Not shared
Immune	uM 1	AL136171.2	5.85961e-10	0.645951	0.341	0.236	1.82269e-05	Upregulated	Not shared
Immune	uM 1	NAV1	6.1256e-10	-0.594912	0.21	0.369	1.90543e-05	Downregulated	Not shared
Immune	uM 1	ENG	6.79617e-10	-0.506847	0.25	0.415	2.11402e-05	Downregulated	Reversed
Immune	uM 1	ETS2	7.30469e-10	-0.519084	0.159	0.305	2.2722e-05	Downregulated	Not shared
Immune	uM 1	TRERF1	8.65035e-10	0.54248	0.266	0.219	2.69078e-05	Upregulated	Not shared
Immune	uM 1	TIMP1	1.12341e-09	-0.777103	0.234	0.391	3.49447e-05	Downregulated	Reversed
Immune	uM 1	PTPRM	1.3448e-09	-0.554546	0.26	0.424	4.18314e-05	Downregulated	Not shared
Immune	uM 1	CPVL	1.50412e-09	0.504174	0.52	0.432	4.67873e-05	Upregulated	Not shared
Immune	uM 1	AC009690.2	2.21656e-09	0.570547	0.27	0.213	6.89483e-05	Upregulated	Reversed
Immune	uM 1	VCAN	2.62179e-09	-0.961094	0.296	0.458	8.15534e-05	Downregulated	Reversed
Immune	uM 1	KCNQ1OT1	4.89305e-09	0.540959	0.292	0.275	0.000152203	Upregulated	Not shared
Immune	uM 1	SNHG14	6.11212e-09	0.505913	0.468	0.411	0.000190124	Upregulated	Reversed
Immune	uM 1	FGR	6.6147e-09	-0.57802	0.143	0.279	0.000205757	Downregulated	Not shared
Immune	uM 1	NEDD9	7.97979e-09	-0.875849	0.238	0.39	0.000248219	Downregulated	Reversed
Immune	uM 1	AOAH	8.13464e-09	0.538737	0.536	0.482	0.000253036	Upregulated	Not shared
Immune	uM 1	PFKFB3	1.21015e-08	-0.691897	0.286	0.442	0.00037643	Downregulated	Reversed
Immune	uM 1	MOB3B	2.47292e-08	-0.509079	0.355	0.513	0.000769226	Downregulated	Not shared
Immune	uM 1	TMLHE-AS1	2.84981e-08	0.501328	0.431	0.36	0.000886461	Upregulated	Reversed
Immune	uM 1	LIMK2	3.51039e-08	-0.760751	0.167	0.302	0.00109194	Downregulated	Not shared
Immune	uM 1	AFF3	3.97588e-08	0.60561	0.478	0.383	0.00123674	Upregulated	Not shared
Immune	uM 1	ACTN1	8.5128e-08	-0.520295	0.179	0.312	0.00264799	Downregulated	Not shared
Immune	uM 1	MGAM	2.80842e-07	0.666678	0.3	0.316	0.00873588	Upregulated	Not shared
Immune	uM 2	PAEP	6.3986e-28	-4.54451	0.113	0.379	1.9903e-23	Downregulated	Reversed
Immune	uM 2	WFDC2	1.1799e-21	0.943226	0.619	0.468	3.6703e-17	Upregulated	Not shared
Immune	uM 2	WSB1	2.3031e-19	-0.501263	0.469	0.757	7.1639e-15	Downregulated	Not shared
Immune	uM 2	DOCK4	5.9451e-15	-0.578689	0.842	0.956	1.8493e-10	Downregulated	Not shared
Immune	uM 2	CHST11	7.5711e-14	-0.542084	0.593	0.822	2.3551e-09	Downregulated	Not shared
Immune	uM 2	RAPGEF1	7.8969e-14	-0.586855	0.441	0.693	2.4564e-09	Downregulated	Not shared
Immune	uM 2	SPP1	3.0048e-13	-1.66164	0.071	0.254	9.3467e-09	Downregulated	Reversed
Immune	uM 2	SFRP4	3.712e-13	0.717545	0.458	0.353	1.1547e-08	Upregulated	Not shared
Immune	uM 2	OTULINL	2.2001e-12	-0.583181	0.138	0.335	6.8437e-08	Downregulated	Not shared
Immune	uM 2	COL3A1	5.0952e-12	0.607915	0.525	0.462	1.5849e-07	Upregulated	Not shared
Immune	uM 2	45354	1.3852e-11	-0.587462	0.102	0.275	4.3087e-07	Downregulated	Not shared
Immune	uM 2	STARD13-AS	3.2403e-11	0.724489	0.542	0.431	1.0079e-06	Upregulated	Not shared
Immune	uM 2	IL7	1.0266e-10	0.541049	0.28	0.246	3.1934e-06	Upregulated	Not shared
Immune	uM 2	RASAL2	1.4451e-10	-0.511433	0.373	0.591	4.4952e-06	Downregulated	Not shared
Immune	uM 2	ANKH	6.0624e-10	-0.744971	0.41	0.624	1.8858e-05	Downregulated	Not shared
Immune	uM 2	CD58	9.3167e-10	-0.539339	0.153	0.329	2.898e-05	Downregulated	Not shared
Immune	uM 2	AL139260.1	2.3339e-09	0.534787	0.266	0.223	7.2598e-05	Upregulated	Not shared
Immune	uM 2	GNG12-AS1	2.4106e-09	0.619764	0.418	0.367	7.4983e-05	Upregulated	Not shared
Immune	uM 2	CARMIL1	6.6821e-09	0.511894	0.845	0.757	0.00020785	Upregulated	Not shared
Immune	uM 2	COL1A1	2.114e-08	0.562081	0.415	0.363	0.00065757	Upregulated	Not shared
Immune	uM 2	KCNQ1OT1	2.3868e-08	0.626104	0.444	0.385	0.00074244	Upregulated	Not shared
Immune	uM 2	SIPA1L1	5.006e-08	-0.71462	0.364	0.555	0.00155715	Downregulated	Reversed
Immune	uM 2	NPAS3	2.2248e-07	0.669742	0.353	0.293	0.00692039	Upregulated	Not shared
Immune	uM 2	AL136114.1	2.713e-07	0.611948	0.331	0.281	0.00843893	Upregulated	Not shared
Immune	uM 2	MYOF	4.7771e-07	-0.528739	0.138	0.284	0.0148598	Downregulated	Not shared
Immune	uM 2	CD44	5.5006e-07	-0.97749	0.169	0.323	0.01711	Downregulated	Not shared
Immune	uNK 1	CXCL14	3.03172e-43	-2.47397	0	0.316	9.43047e-39	Downregulated	Reversed
Immune	uNK 1	PAEP	2.36415e-36	-4.27956	0.175	0.48	7.35392e-32	Downregulated	Reversed
Immune	uNK 1	GPX3	1.49946e-34	-1.80236	0.006	0.291	4.66423e-30	Downregulated	Reversed
Immune	uNK 1	RPS9	4.55297e-18	0.524807	0.388	0.429	1.41625e-13	Upregulated	Not shared
Immune	uNK 1	MEF2A	1.58488e-16	-0.564833	0.422	0.697	4.92993e-12	Downregulated	Not shared
Immune	uNK 1	BCL2L11	4.74337e-16	-0.730574	0.066	0.268	1.47547e-11	Downregulated	Not shared
Immune	uNK 1	ACOXL	8.66993e-16	-0.947954	0.128	0.373	2.69687e-11	Downregulated	Reversed
Immune	uNK 1	WFDC2	1.20275e-15	0.73026	0.584	0.529	3.74127e-11	Upregulated	Not reversed
Immune	uNK 1	MIR4435-2HG	2.28957e-15	-0.588553	0.416	0.686	7.12193e-11	Downregulated	Not shared
Immune	uNK 1	SLPI	3.53216e-15	-0.795293	0.153	0.393	1.09871e-10	Downregulated	Reversed
Immune	uNK 1	COL1A1	1.66477e-14	0.890953	0.412	0.334	5.17842e-10	Upregulated	Not shared
Immune	uNK 1	VIM	3.34677e-14	0.588187	0.481	0.455	1.04105e-09	Upregulated	Not shared
Immune	uNK 1	RPS6	1.50197e-13	0.503048	0.397	0.393	4.67203e-09	Upregulated	Not shared
Immune	uNK 1	COL3A1	1.60705e-13	0.848912	0.537	0.419	4.99888e-09	Upregulated	Reversed
Immune	uNK 1	UGCG	1.071e-12	-0.638247	0.125	0.326	3.33145e-08	Downregulated	Not shared
Immune	uNK 1	AC006059.1	2.00584e-12	0.515261	0.266	0.279	6.23937e-08	Upregulated	Not shared
Immune	uNK 1	SKAP2	2.91547e-12	-0.518327	0.206	0.42	9.06886e-08	Downregulated	Not shared
Immune	uNK 1	AC022075.1	3.21693e-12	0.60247	0.653	0.651	1.00066e-07	Upregulated	Not shared
Immune	uNK 1	HMGB1	9.67101e-12	0.538924	0.378	0.374	3.00826e-07	Upregulated	Not shared
Immune	uNK 1	SFRP4	8.00284e-11	0.85399	0.425	0.301	2.48936e-06	Upregulated	Not shared
Immune	uNK 1	AC073167.1	1.16736e-10	0.556019	0.5	0.475	3.63119e-06	Upregulated	Not shared
Immune	uNK 1	CD24	2.34236e-10	0.504175	0.253	0.252	7.28615e-06	Upregulated	Not shared
Immune	uNK 1	TSIX	3.55492e-10	0.546218	0.291	0.273	1.10579e-05	Upregulated	Not shared
Immune	uNK 1	IGFBP7	9.5881e-10	-0.52922	0.391	0.605	2.98248e-05	Downregulated	Not shared
Immune	uNK 1	AC131571.1	1.74012e-09	0.593227	0.278	0.271	5.41282e-05	Upregulated	Reversed
Immune	uNK 1	AC243829.2	2.7947e-09	0.542772	0.431	0.414	8.69321e-05	Upregulated	Not shared
Immune	uNK 1	APLP2	6.32658e-09	-0.518016	0.1	0.25	0.000196795	Downregulated	Reversed
Immune	uNK 1	ITGB5	7.55735e-09	-0.534194	0.122	0.271	0.000235079	Downregulated	Reversed
Immune	uNK 1	MDK	1.04948e-08	0.62482	0.288	0.238	0.00032645	Upregulated	Not shared
Immune	uNK 1	THRA1/BTR	1.40408e-08	0.509541	0.266	0.258	0.000436755	Upregulated	Not shared
Immune	uNK 1	PDIA6	1.51909e-08	0.53967	0.288	0.253	0.000472529	Upregulated	Not shared
Immune	uNK 1	COL1A2	1.60321e-08	0.75732	0.316	0.219	0.000498694	Upregulated	Not shared
Immune	uNK 1	AL590807.1	2.49098e-08	0.580545	0.259	0.256	0.000774844	Upregulated	Reversed
Immune	uNK 1	AC079793.1	7.98763e-08	0.55917	0.522	0.487	0.00248463	Upregulated	Not shared
Immune	uNK 2	CXCL14	4.3159e-77	-3.10673	0	0.374	1.3425e-72	Downregulated	Reversed
Immune	uNK 2	PAEP	5.35984e-77	-5.17719	0.132	0.515	1.66723e-72	Downregulated	Reversed
Immune	uNK 2	GPX3	2.50054e-63	-2.44449	0.004	0.34	7.77818e-59	Downregulated	Reversed
Immune	uNK 2	WFDC2	3.21778e-38	1.03829	0.562	0.442	1.00092e-33	Upregulated	Not shared
Immune	uNK 2	SFRP4	6.00652e-31	1.30759	0.46	0.227	1.86839e-26	Upregulated	Not shared
Immune	uNK 2	DEFB1	1.54025e-30	-1.33579	0.035	0.261	4.79109e-26	Downregulated	Reversed
Immune	uNK 2	COL1A1	3.04966e-28	1.09097	0.492	0.294	9.48627e-24	Upregulated	Reversed
Immune	uNK 2	VIM	2.82205e-26	0.695671	0.475	0.427	8.77827e-22	Upregulated	Not shared
Immune	uNK 2	AFAP1L2	1.18552e-25	-1.05935	0.124	0.376	3.68769e-21	Downregulated	Not shared
Immune	uNK 2	COL3A1	1.79305e-24	0.947595	0.564	0.354	5.57746e-20	Upregulated	Reversed
Immune	uNK 2	LINC00299	1.81469e-24	-0.512867	0.217	0.458	5.64477e-20	Downregulated	Not shared
Immune	uNK 2	MIR4435-2HG	4.19645e-24	-0.927375	0.193	0.457	1.30535e-19	Downregulated	Reversed
Immune	uNK 2	SLPI	2.4553e-23	-1.07311	0.163	0.419	7.63745e-19	Downregulated	Reversed
Immune	uNK 2	GNLY	3.49976e-22	-1.09198	0.794	0.847	1.08864e-17	Downregulated	Not shared
Immune	uNK 2	AC079793.1	1.59897e-21	0.758995	0.729	0.595	4.97376e-17	Upregulated	Reversed
Immune	uNK 2	AC087854.1	3.58535e-21	0.657097	0.447	0.421	1.11526e-16	Upregulated	Reversed
Immune	uNK 2	COL1A2	5.83189e-21	0.960569	0.338	0.207	1.81407e-16	Upregulated	Reversed
Immune	uNK 2	ESR1	6.10136e-21	1.03641	0.375	0.211	1.89789e-16	Upregulated	Not shared
Immune	uNK 2	MDK	1.14324e-20	0.91218	0.295	0.192	3.55617e-16	Upregulated	Not shared
Immune	uNK 2	RUNX3	1.06669e-19	-0.790867	0.228	0.468	3.31804e-15	Downregulated	Not shared
Immune	uNK 2	INTS6	3.40385e-19	-0.586333	0.104	0.277	1.0588e-14	Downregulated	Not shared
Immune	uNK 2	PDIA3	4.82311e-19	0.544058	0.315	0.298	1.50028e-14	Upregulated	Not shared
Immune	uNK 2	COA1	5.33791e-18	0.594156	0.586	0.541	1.66041e-13	Upregulated	Not shared
Immune	uNK 2	UBASH3B	1.06927e-17	-0.784625	0.406	0.647	3.32607e-13	Downregulated	Reversed
Immune	uNK 2	SLC12A8	4.70326e-17	-0.956791	0.119	0.318	1.463e-12	Downregulated	Reversed
Immune	uNK 2	COTL1	1.12649e-16	-0.560943	0.252	0.461	3.50407e-12	Downregulated	Not shared
Immune	uNK 2	PITPNM2	1.19549e-16	-0.523582	0.113	0.27	3.71868e-12	Downregulated	Not shared
Immune	uNK 2	CD81	5.97415e-16	0.613275	0.289	0.247	1.85832e-11	Upregulated	Not shared
Immune	uNK 2	STYK1	6.08995e-16	-0.604431	0.187	0.379	1.89434e-11	Downregulated	Not shared
Immune	uNK 2	WDFY2	1.81918e-15	-0.585064	0.095	0.251	5.65874e-11	Downregulated	Not shared
Immune	uNK 2	GPD2	2.66176e-15	-0.754411	0.141	0.328	8.27966e-11	Downregulated	Reversed
Immune	uNK 2	AP001011.1	2.6769e-15	0.522054	0.388	0.359	8.32678e-11	Upregulated	Not shared
Immune	uNK 2	AC104078.2	1.05988e-14	0.905111	0.373	0.257	3.29687e-10	Upregulated	Reversed
Immune	uNK 2	MTFR1	1.91252e-14	0.50074	0.284	0.273	5.9491e-10	Upregulated	Reversed
Immune	uNK 2	AC009432.2	3.40868e-13	0.55093	0.271	0.246	1.0603e-08	Upregulated	Reversed
Immune	uNK 2	IGFBP7	3.49684e-13	-0.674559	0.31	0.516	1.08773e-08	Downregulated	Reversed
Immune	uNK 2	IGF2R	2.55784e-12	-0.508601	0.143	0.294	7.95642e-08	Downregulated	Not shared
Immune	uNK 2	MYO1E	7.26961e-12	-0.707863	0.384	0.579	2.26128e-07	Downregulated	Not shared
Immune	uNK 2	ENTPD1-AS1	1.7891e-11	-1.06214	0.108	0.26	5.56516e-07	Downregulated	Reversed
Immune	uNK 2	GZMA	2.86942e-10	-0.550464	0.258	0.423	8.9256e-06	Downregulated	Not shared
Immune	uNK 2	EFNA5	2.93115e-10	-0.726611	0.204	0.369	9.11762e-06	Downregulated	Not shared
Immune	uNK 2	SRGAP3	3.18273e-10	-0.62492	0.354	0.535	9.90019e-06	Downregulated	Not shared
Immune	uNK 2	SGCE	3.86226e-10	0.605918	0.275	0.234	1.20139e-05	Upregulated	Reversed
Immune	uNK 2	OPRM1	6.17703e-10	0.537931	0.377	0.341	1.92143e-05	Upregulated	Reversed
Immune	uNK 2	MMP7	2.44549e-09	0.715535	0.328	0.204	7.60694e-05	Upregulated	Reversed
Immune	uNK 2	CCL5	7.77556e-09	0.553396	0.262	0.214	0.000241866	Upregulated	Reversed
Immune	uNK 2	DPYD-AS1	1.98899e-08	0.67408	0.275	0.213	0.000618695	Upregulated	Reversed
Immune	uNK 2	DTHD1	1.23621e-07	0.522114	0.382	0.288	0.00384534	Upregulated	Reversed
Immune	uNK 3	WFDC2	3.4117e-11	0.555133	0.525	0.544	1.0612e-06	Upregulated	Not shared
Immune	uNK 3	KTN1	1.4435e-10	-0.632451	0.141	0.368	4.4901e-06	Downregulated	Not shared
Immune	uNK 3	RHOH	4.089e-10	-0.507173	0.146	0.359	1.2719e-05	Downregulated	Not shared
Immune	uNK 3	RPL8	5.8125e-09	0.699276	0.338	0.311	0.0001808	Upregulated	Not shared
Immune	uNK 3	RPS2	3.849e-08	0.583065	0.51	0.473	0.00119728	Upregulated	Not shared
Immune	uNK 3	SMYD3	9.917e-08	-0.525416	0.389	0.627	0.00308478	Downregulated	Not shared
Immune	uNK 3	COL1A2	1.5075e-07	0.67692	0.293	0.293	0.00468927	Upregulated	Not shared
Immune	uNK 3	RPS9	3.6219e-07	0.676954	0.394	0.336	0.0112662	Upregulated	Not shared
Immune	uNK 3	WDR7	4.5602e-07	-0.735197	0.096	0.268	0.014185	Downregulated	Not shared
Immune	uNK 3	NACA	4.8137e-07	0.519398	0.258	0.262	0.0149736	Upregulated	Not shared
Immune	uNK 3	ATP9B	5.5848e-07	-0.598949	0.106	0.274	0.017372	Downregulated	Not shared
Immune	uNK 3	PTEN	1.4805e-06	-0.590807	0.136	0.311	0.0460513	Downregulated	Not shared
Endothelium	Endothelial Artery	NIPBL	9.17821e-07	-0.741127	0.311	0.736	0.0285498	Downregulated	Not shared
Endothelium	Endothelial Vein	WFDC2	9.2983e-23	0.762944	0.6	0.565	2.8923e-18	Upregulated	Not shared
Endothelium	Endothelial Vein	COL1A1	9.2175e-21	0.88494	0.617	0.476	2.8672e-16	Upregulated	Not shared
Endothelium	Endothelial Vein	PAEP	4.1232e-20	-3.17303	0.06	0.274	1.2826e-15	Downregulated	Not shared
Endothelium	Endothelial Vein	RPL29	5.712e-16	0.582992	0.413	0.409	1.7768e-11	Upregulated	Not shared
Endothelium	Endothelial Vein	COL3A1	7.5815e-16	0.732772	0.668	0.55	2.3583e-11	Upregulated	Not shared
Endothelium	Endothelial Vein	INSYN2A	9.2752e-16	0.580407	0.336	0.343	2.8851e-11	Upregulated	Not shared
Endothelium	Endothelial Vein	SFRP4	1.5689e-15	0.732769	0.557	0.492	4.8802e-11	Upregulated	Not shared
Endothelium	Endothelial Vein	RPLP0	4.886e-15	0.524849	0.484	0.484	1.5198e-10	Upregulated	Not shared
Endothelium	Endothelial Vein	AC083870.1	2.0019e-12	0.505734	0.595	0.599	6.2272e-08	Upregulated	Not shared
Endothelium	Endothelial Vein	CD55	6.6245e-12	-0.541694	0.088	0.256	2.0606e-07	Downregulated	Not shared
Endothelium	Endothelial Vein	KCNIP4	4.1623e-11	0.580368	0.332	0.315	1.2947e-06	Upregulated	Not shared
Endothelium	Endothelial Vein	TTN	7.0562e-11	0.553336	0.377	0.377	2.1949e-06	Upregulated	Not shared
Endothelium	Endothelial Vein	STARD4-AS1	1.7877e-10	0.560536	0.69	0.69	5.5609e-06	Upregulated	Not shared
Endothelium	Endothelial Vein	KCNQ1OT1	5.4189e-10	0.777223	0.66	0.621	1.6856e-05	Upregulated	Not shared
Endothelium	Endothelial Vein	SESN3	6.8813e-10	-0.687226	0.233	0.429	2.1405e-05	Downregulated	Not shared
Endothelium	Endothelial Vein	ITIH5	1.1235e-08	-0.653976	0.167	0.335	0.00034948	Downregulated	Not shared
Endothelium	Endothelial Vein	LAMA2	2.9503e-08	0.699506	0.497	0.442	0.00091772	Upregulated	Not shared
Endothelium	Endothelial Vein	AC080132.1	1.4479e-06	0.675539	0.512	0.433	0.0450395	Upregulated	Not shared
Endothelium	Endothelial cyclic	RPS24	5.02302e-09	0.894736	0.662	0.653	0.000156246	Upregulated	Not shared
Endothelium	Endothelial cyclic	CASP8AP2	2.65044e-07	-0.801772	0.234	0.667	0.00824447	Downregulated	Not shared
Endothelium	Endothelial cyclic	TIMP3	5.87579e-07	-0.914919	0.208	0.627	0.0182772	Downregulated	Not shared
Endothelium	Endothelial cyclic	DSN1	8.90947e-07	-0.66388	0.104	0.453	0.0277138	Downregulated	Not shared
Endothelium	Endothelial cyclic	IPO7	9.4155e-07	-0.618328	0.208	0.6	0.0292879	Downregulated	Not shared
Endothelium	Endothelial cyclic	PTMA	1.30892e-06	0.622474	0.675	0.8	0.0407152	Upregulated	Not shared
Endothelium	Endothelial cyclic	MBD5	1.59835e-06	-0.918795	0.494	0.867	0.0497183	Downregulated	Not shared
Endothelium	Lymphatic	LINC02208	7.97063e-10	1.23258	0.839	0.696	2.47934e-05	Upregulated	Not shared
Endothelium	Lymphatic	WARS	1.44236e-08	-0.558663	0.129	0.452	0.000448659	Downregulated	Not shared
Endothelium	Lymphatic	CLDN5	9.12633e-08	-1.07154	0.242	0.6	0.00283884	Downregulated	Not shared
Endothelium	Lymphatic	WFDC2	3.0582e-07	1.00151	0.621	0.461	0.00951283	Upregulated	Not shared
Endothelium	Lymphatic	HLA-A	3.64191e-07	-0.675313	0.5	0.826	0.0113285	Downregulated	Not shared
Endothelium	Lymphatic	RFX3	4.10034e-07	-0.52328	0.347	0.678	0.0127545	Downregulated	Not shared
Endothelium	Lymphatic	ETNK1	4.20285e-07	-0.608254	0.226	0.548	0.0130734	Downregulated	Not shared
Endothelium	Lymphatic	F8	5.93245e-07	-0.68213	0.129	0.417	0.0184535	Downregulated	Not shared
Endothelium	Lymphatic	GCC2	8.02682e-07	-0.562691	0.194	0.496	0.0249682	Downregulated	Not shared

[truncated: 14 more sheets: Table_2c_DE_PCOS-vs-Lifestyle, Table_3a_GO_BP_Control-vs-PCOS, Table_3b_GO_BP_PCOS-vs-Metform, Table_3c_GO_BP_PCOS-vs-Lifest, Table_4a_Cellchat_Control, Table_4b_Cellchat_PCOS, Table_4c_Cellchat_Metformin, Table_4d_Cellchat_Lifestyle, Table_4e_Cellchat_Not_Shared, Table_5a_CELLEX matric, Table_5b_CELLECT_combined, Table_5c_CELLECT_PCOS, Table_5d_CELLECT_Control, Table_6_Spearman_Correlations]
