# Supplementary material for: Single-cell profiling of the human endometrium in polycystic ovary syndrome
Source: Nat Med. 2025 Mar 20;31(6):1925–38. doi: 10.1038/s41591-025-03592-z (PMC12176659; doi:10.1038/s41591-025-03592-z)
Supplement: Supplementary file 4 — Nuclei frequencies per group in epithelium cluster. [file 41591_2025_3592_MOESM4_ESM.xlsx]

## Sheet: Fig_2d
	Control	PCOS_W0	PCOS_W16_Lifestyle	PCOS_W16_Metformin
Lumenal	0.135654	0.128238	0.143686	0.122007
SOX9+ LGR5+	0.197111	0.205817	0.217352	0.150687
SOX9+ LGR5-	0.394671	0.401441	0.375207	0.48245
SOX9+ cyclic	0.241432	0.226656	0.237819	0.223633
AR+	0.0215324	0.0286512	0.0116009	0.0159237
Ciliated	0.00959986	0.00919694	0.0143354	0.00529857
