# Supplementary material for: Single-cell profiling of the human endometrium in polycystic ovary syndrome
Source: Nat Med. 2025 Mar 20;31(6):1925–38. doi: 10.1038/s41591-025-03592-z (PMC12176659; doi:10.1038/s41591-025-03592-z)
Supplement: Supplementary file 5 — Nuclei frequencies per group in stroma cluster. [file 41591_2025_3592_MOESM5_ESM.xlsx]

## Sheet: Fig_3c
	Control	PCOS_W0	PCOS_W16_Lifestyle	PCOS_W16_Metformin
Stroma 1	0.827568	0.805726	0.841364	0.810396
Stroma 2	0.0501999	0.0488306	0.0593313	0.0549275
Stroma cyclic	0.0138363	0.0343654	0.0125702	0.0385661
Fibroblast	0.0795759	0.0866411	0.0667896	0.0683164
SMC	0.0288197	0.0244367	0.0199447	0.027794
