# Supplementary material for: Single-cell profiling of the human endometrium in polycystic ovary syndrome
Source: Nat Med. 2025 Mar 20;31(6):1925–38. doi: 10.1038/s41591-025-03592-z (PMC12176659; doi:10.1038/s41591-025-03592-z)
Supplement: Supplementary file 6 — Nuclei frequencies per group in immune and endothelial or lymphatic cluster. [file 41591_2025_3592_MOESM6_ESM.xlsx]

## Sheet: Fig_4c
	Control	PCOS_W0	PCOS_W16_Lifestyle	PCOS_W16_Metformin
Tregs	0.0198147	0.0137535	0.0174632	0.0138985
T-cells CD8+	0.133814	0.0884401	0.119485	0.099722
T-cells CD4+	0.0746269	0.0837396	0.0744485	0.0792217
ILC3	0.00900669	0.00539694	0.0119485	0.00521195
B-cells	0.00874936	0.00870474	0.00551471	0.00694927
uNK 1	0.160319	0.116818	0.0974265	0.111188
uNK 2	0.203037	0.19516	0.134191	0.160181
uNK 3	0.0653628	0.0611072	0.0983456	0.0687978
pDC	0.00463201	0.00748607	0.000919118	0.00521195
Migratory DC	0.010036	0.00539694	0.00459559	0.00416956
DC1	0.0193001	0.0116643	0.0220588	0.0121612
DC2	0.016212	0.0271588	0.0450368	0.0364837
uM 1	0.129182	0.19516	0.142463	0.172342
uM 2	0.10036	0.111595	0.141544	0.123002
Mast cells	0.00874936	0.00766017	0.0128676	0.00868659
Undefined	0.0367988	0.0607591	0.0716912	0.0927728

## Sheet: Fig_4h
	Control	PCOS_W0	PCOS_W16_Lifestyle	PCOS_W16_Metformin
Endothelial Vein	0.6141	0.624685	0.513636	0.618543
Endothelial Artery	0.12987	0.109572	0.0454545	0.0807947
Endothelial cyclic	0.0686456	0.0944584	0.0863636	0.101987
Mesenchymal	0.0204082	0.0264484	0.0363636	0.0344371
Lymphatic	0.166976	0.144836	0.318182	0.164238
