# Supplementary material for: Single-cell profiling of the human endometrium in polycystic ovary syndrome
Source: Nat Med. 2025 Mar 20;31(6):1925–38. doi: 10.1038/s41591-025-03592-z (PMC12176659; doi:10.1038/s41591-025-03592-z)
Supplement: Supplementary file 7 — Nuclei frequencies of spatial transcriptomic per participant in main cell types. [file 41591_2025_3592_MOESM7_ESM.xlsx]

## Sheet: Extended_Figure_2b
Sample	Celltype	Percantage
2_Control	Epithelium	19.2921
2_Control	Stroma	79.9235
2_Control	SMC	0
2_Control	Immune	0.778829
2_Control	Endothelial	0.00558301
28_Control	Epithelium	9.87428
28_Control	Stroma	89.415
28_Control	SMC	0
28_Control	Immune	0.569376
28_Control	Endothelial	0.141389
11_PCOS_Metformin_W0	Epithelium	11.8314
11_PCOS_Metformin_W0	Stroma	86.9788
11_PCOS_Metformin_W0	SMC	0.0509165
11_PCOS_Metformin_W0	Immune	0.364455
11_PCOS_Metformin_W0	Endothelial	0.774467
8_PCOS_Lifestyle_W0	Epithelium	29.0354
8_PCOS_Lifestyle_W0	Stroma	70.1648
8_PCOS_Lifestyle_W0	SMC	0.00807885
8_PCOS_Lifestyle_W0	Immune	0.395864
8_PCOS_Lifestyle_W0	Endothelial	0.395864
22_PCOS_Metformin_W16	Epithelium	24.7192
22_PCOS_Metformin_W16	Stroma	74.4308
22_PCOS_Metformin_W16	SMC	0
22_PCOS_Metformin_W16	Immune	0.415155
22_PCOS_Metformin_W16	Endothelial	0.434821
20_PCOS_Lifestyle_W16	Epithelium	28.3279
20_PCOS_Lifestyle_W16	Stroma	71.2949
20_PCOS_Lifestyle_W16	SMC	0.00287944
20_PCOS_Lifestyle_W16	Immune	0.331135
20_PCOS_Lifestyle_W16	Endothelial	0.0431916
